# Supplementary material for: Low TAS1R2 Sweet Taste Receptor Expression in Skeletal Muscle of Genetically Diverse BXD Mice Mirrors Transcriptomic Signatures of Loss-of-Function Mice
Source: Nutrients. 2025 Jun 3;17(11):1918. doi: 10.3390/nu17111918 (PMC12157920; doi:10.3390/nu17111918)
Supplement: Supplementary file 1 [file nutrients-17-01918-s001.zip]

Archive with 1 entries (1 files):
- nutrients-3624804-supplementary.xlsx
