# Supplementary material for: Low TAS1R2 Sweet Taste Receptor Expression in Skeletal Muscle of Genetically Diverse BXD Mice Mirrors Transcriptomic Signatures of Loss-of-Function Mice
Source: Nutrients. 2025 Jun 3;17(11):1918. doi: 10.3390/nu17111918 (PMC12157920; doi:10.3390/nu17111918)
Supplement: Supplementary file 1 [file nutrients-17-01918-s001.zip › nutrients-3624804-supplementary.xlsx]

## Sheet: A. GN Tas1r2 Probe Selection
ProbeID	Location	Mean	Median	SE	Min	Max	Range (log2)	Range (fold)	Inter-QRange	Skewness	Cross-Hybrid.	Span
10509812	Chr4:139.653538	6.155	6.176	0.064	5.359	7.047	1.688	3.22	1.424	0.013	No	31
10509813	Chr4:139.653580	5.573	5.671	0.069	4.323	6.411	2.088	4.252	1.51	-0.581	Yes	146
10509814	Chr4:139.655259	8.169	8.178	0.038	7.648	8.626	0.978	1.97	1.324	-0.078	Yes	200
10509815	Chr4:139.659913	7.66	7.652	0.04	7.022	8.231	1.209	2.312	1.272	0.011	Yes	501
10509816	Chr4:139.661992	7.418	7.404	0.038	6.688	7.978	1.29	2.445	1.236	-0.222	No	163
10509817	Chr4:139.667340	7.886	7.896	0.03	7.503	8.343	0.84	1.79	1.159	0.029	Yes	110
10509818	Chr4:139.669276	6.546	6.582	0.051	5.723	7.126	1.403	2.645	1.381	-0.545	Yes	480
10509819	Chr4:139.669974	7.656	7.653	0.042	6.903	8.14	1.237	2.357	1.318	-0.625	Yes	286

## Sheet: B. BXD Tas1r2 Tas1r3 Corr.
	Tas1r2		Tas1r3
gene_name	correlation	p_value	correlation	p_value
18000	-0.205095	0.19259	-0.065222	0.681536
18951	-0.10633	0.502725	0.39241	0.0101588
18952	-0.112296	0.478919	-0.107461	0.498168
20362	-0.000775977	0.996109	0.259605	0.0968614
24050	0.101955	0.520561	0.23916	0.127162
52398	-0.194529	0.217025	0.178395	0.258333
53860	-0.271506	0.0819826	-0.0235874	0.882129
54204	-0.0143012	0.928375	0.364105	0.0177655
56526	-0.0520905	0.743199	0.00987876	0.95049
57438	-0.131301	0.40719	0.131769	0.405509
69104	-0.175388	0.266575	-0.103529	0.514109
71089	-0.202864	0.197579	0.273648	0.0795048
71779	0.153204	0.332723	0.198023	0.208719
72925	-0.0783835	0.621721	-0.0223787	0.88813
74222	-0.413867	0.0064383	-0.0319531	0.840791
93684	-0.0185937	0.90696	0.18289	0.246332
103080	-0.0471109	0.767028	-0.134349	0.396291
211147	0.0583847	0.713417	0.400057	0.00866339
216438	-0.223439	0.154908	0.379646	0.013147
223455	0.141671	0.370815	0.16745	0.289164
224703	0.11925	0.451933	0.0896655	0.572277
235072	0.0979791	0.537035	-0.0804126	0.612697
320253	0.0549682	0.729534	0.425564	0.0049589
381270	0.0407549	0.797752	-0.199851	0.204462
632687	0.252161	0.107174	0.260677	0.0954427
0610007C21Rik	0.00841655	0.957811	0.0895401	0.572816
0610007L01Rik	0.30401	0.0503052	0.15813	0.317222
0610007P08Rik	0.00460233	0.976923	0.303731	0.0505274
0610007P14Rik	0.0817448	0.606803	0.20521	0.192336
0610007P22Rik	0.0146359	0.926703	-0.13373	0.398492
0610008F07Rik	-0.241582	0.123241	-0.154652	0.328119
0610009B22Rik	-0.00426561	0.978611	-0.165035	0.296274
0610009D07Rik	-0.321096	0.0381353	-0.125538	0.428263
0610009L18Rik	0.0356019	0.822886	0.423389	0.00520922
0610009O20Rik	0.186838	0.236106	-0.0536062	0.735992
0610010B08Rik	-0.233545	0.136609	-0.0808755	0.610646
0610010F05Rik	-0.0300648	0.850089	0.0651664	0.681793
0610010K06Rik	-0.174095	0.270174	-0.0381746	0.810314
0610010K14Rik	-0.0310275	0.845346	0.460896	0.00212811
0610010O12Rik	0.146927	0.353141	0.0858192	0.588931
0610011F06Rik	0.0338406	0.831519	-0.00665936	0.966614
0610011L14Rik	-0.104335	0.510821	-0.0477238	0.764083
0610012G03Rik	-0.229842	0.143118	-0.16442	0.298103
0610012H03Rik	-0.125007	0.430236	0.466605	0.00184044
0610030E20Rik	-0.0790344	0.61882	0.322992	0.0369476
0610031J06Rik	-0.045521	0.774683	0.355164	0.0209947
0610037L13Rik	0.0615216	0.698727	0.196748	0.211722
0610037P05Rik	-0.122892	0.438137	0.164577	0.297636
0610038B21Rik	-0.0281168	0.859702	-0.129028	0.415432
0610040B10Rik	-0.135555	0.392027	0.125366	0.428902
0610040J01Rik	-0.0162475	0.918658	0.286813	0.0655381
1100001G20Rik	0.0753625	0.635257	0.0918906	0.562742
1110001A16Rik	0.0634141	0.689915	-0.062426	0.694511
1110001J03Rik	0.0212957	0.893512	-0.0294292	0.853223
1110002B05Rik	-0.162634	0.303457	-0.114805	0.469085
1110002E22Rik	0.0666489	0.674949	0.000447406	0.997756
1110002L01Rik	-0.203591	0.195945	-0.10498	0.508196
1110002N22Rik	-0.253881	0.10472	-0.0565286	0.722158
1110003E01Rik	-0.19979	0.204603	0.0788561	0.619614
1110003O08Rik	-0.0119564	0.940095	-0.041312	0.795046
1110004E09Rik	-0.0869927	0.583827	0.441186	0.00344898
1110004F10Rik	-0.232228	0.138897	-0.0790415	0.618788
1110006G14Rik	0.00769779	0.961411	0.198741	0.207038
1110006O24Rik	-0.11435	0.470862	0.219196	0.163102
1110007A13Rik	0.125583	0.428098	0.0114652	0.942552
1110007C09Rik	0.0999786	0.528719	0.13226	0.403744
1110008E08Rik	-0.0603243	0.704321	0.326134	0.0350468
1110008J03Rik	-0.310353	0.045466	0.0330025	0.835633
1110008P14Rik	-0.0302031	0.849407	-0.24697	0.114846
1110012D08Rik	0.198687	0.207164	0.389418	0.0108012
1110012J17Rik	-0.124764	0.431139	0.373017	0.0149742
1110012L19Rik	-0.150978	0.339877	-0.240874	0.124377
1110014N23Rik	0.0715514	0.652501	0.443349	0.00327551
1110017D15Rik	-0.0629632	0.692011	0.146847	0.353408
1110017F19Rik	0.283908	0.0684396	0.373281	0.0148975
1110018G07Rik	0.247465	0.114097	-0.047151	0.766836
1110018J18Rik	-0.181605	0.249725	-0.197171	0.210723
1110020C17Rik	-0.0516788	0.745161	0.107047	0.499833
1110021J02Rik	-0.136707	0.38798	0.311419	0.044691
1110021L09Rik	-0.0385435	0.808515	0.303296	0.0508755
1110031I02Rik	0.274243	0.078827	0.00422636	0.978808
1110032A03Rik	0.265786	0.0888939	0.168265	0.28679
1110032A04Rik	0.11247	0.478232	0.0365554	0.818221
1110032A13Rik	-0.0845012	0.594686	-0.0641992	0.686272
1110032F04Rik	0.0314666	0.843185	0.552732	0.000147205
1110034A24Rik	0.0310745	0.845115	0.310517	0.0453459
1110034B05Rik	0.194264	0.217663	0.108114	0.495544
1110034G24Rik	-0.0476758	0.764314	-0.107517	0.497944
1110036O03Rik	-0.0539185	0.734509	-0.146725	0.353811
1110037F02Rik	-0.0319268	0.840921	0.0382788	0.809806
1110038D17Rik	0.074128	0.640823	-0.257584	0.099583
1110038F14Rik	-0.13684	0.387513	-0.181994	0.248693
1110049F12Rik	0.272786	0.0804954	-0.00761664	0.961818
1110051M20Rik	-0.0545817	0.731365	0.0205731	0.897105
1110057P08Rik	-0.099683	0.529944	0.178539	0.257945
1110058L19Rik	0.0588013	0.71146	0.213662	0.174258
1110059E24Rik	0.11555	0.466188	-0.240949	0.124257
1110059G10Rik	-0.0554855	0.727086	-0.160261	0.310659
1110059M19Rik	0.104238	0.511215	0.236438	0.131678
1110065P20Rik	-0.128431	0.41761	0.405265	0.00775691
1110067D22Rik	-0.0671971	0.672424	0.353981	0.0214567
1190002A17Rik	-0.150312	0.342037	0.0957119	0.546541
1190002H23Rik	0.175932	0.265073	-0.0391787	0.80542
1190002N15Rik	0.0565182	0.722207	0.0510301	0.748255
1190003J15Rik	0.348783	0.0235884	0.496467	0.000825633
1190005I06Rik	0.0992092	0.531911	0.468741	0.00174201
1190007F08Rik	-0.111566	0.481802	0.0395187	0.803764
1200009I06Rik	0.198816	0.206865	0.282938	0.0694304
1200009O22Rik	0.145288	0.358595	0.396375	0.009358
1200011I18Rik	0.0200098	0.899908	-0.1542	0.329551
1200011M11Rik	0.044559	0.779324	0.0415339	0.793969
1200014J11Rik	0.0585211	0.712776	-0.042083	0.791306
1200016B10Rik	0.125583	0.428098	0.29541	0.0575206
1300001I01Rik	-0.070973	0.655135	0.307411	0.0476615
1300002K09Rik	0.114125	0.471741	0.505908	0.00063099
1300003B13Rik	0.13238	0.403314	-0.177969	0.259491
1300010F03Rik	-0.10195	0.520582	-0.13987	0.376989
1300014I06Rik	-0.0661605	0.677201	-0.162987	0.302393
1300017J02Rik	-0.00066088	0.996686	0.207013	0.188371
1300018I17Rik	0.190323	0.227322	0.281029	0.0714136
1500001M20Rik	0.117494	0.458669	0.282236	0.0701541
1500002C15Rik	0.112992	0.476181	0.550396	0.000159109
1500002O20Rik	0.260527	0.09564	0.00507009	0.974579
1500003O03Rik	0.0203311	0.898309	0.110878	0.484523
1500009C09Rik	0.0951113	0.549073	0.152503	0.334966
1500010J02Rik	0.0660139	0.677877	-0.0548112	0.730277
1500011B03Rik	0.248216	0.112968	0.304432	0.0499714
1500011H22Rik	0.0946286	0.551111	0.220463	0.160625
1500011K16Rik	-0.136528	0.388605	0.147179	0.352307
1500012F01Rik	0.0423672	0.789928	-0.0816759	0.607107
1500015L24Rik	0.1669	0.290773	-0.112438	0.47836
1500015O10Rik	-0.000586408	0.997059	0.283501	0.0688531
1500031L02Rik	0.0710724	0.654682	-0.0167496	0.916152
1500032L24Rik	-0.0818374	0.606395	0.112675	0.477426
1500035N22Rik	-0.187527	0.234351	0.179801	0.25454
1520401A03Rik	0.00814895	0.959152	0.377453	0.0137293
1520402A15Rik	0.16439	0.298193	0.101531	0.522307
1600002H07Rik	0.222697	0.156319	0.212845	0.175949
1600002K03Rik	0.0759628	0.632558	0.130011	0.411856
1600012H06Rik	-0.0729412	0.646191	0.17527	0.266904
1600012P17Rik	-0.017048	0.914664	0.0820882	0.605288
1600014C10Rik	0.311643	0.0445295	-0.118601	0.454416
1600014C23Rik	0.198209	0.208281	0.136794	0.387673
1600014K23Rik	-0.0150581	0.924595	0.465975	0.00187042
1600015I10Rik	-0.145006	0.359539	0.119862	0.449599
1600016N20Rik	-0.115315	0.467099	0.422316	0.00533659
1600017P15Rik	-0.0869192	0.584146	0.234621	0.134759
1600021P15Rik	-0.0266666	0.866872	-0.00133313	0.993315
1600027N09Rik	0.134167	0.39694	0.226143	0.149846
1600029D21Rik	-0.117717	0.457812	0.368159	0.0164458
1600029I14Rik	-0.250115	0.110149	0.0390594	0.806001
1600029O15Rik	-0.0745738	0.63881	0.257508	0.0996858
1700001C02Rik	0.0858179	0.588936	0.208088	0.186036
1700001C19Rik	0.0375907	0.813163	0.151485	0.338241
1700001G17Rik	-0.0318252	0.84142	0.47567	0.00145389
1700001J03Rik	-0.0770947	0.62748	0.362524	0.0183041
1700001J11Rik	-0.00564365	0.971704	0.109218	0.491128
1700001K19Rik	-0.0174335	0.912742	0.29196	0.0606385
1700001K23Rik	-0.121296	0.444153	0.388317	0.0110462
1700001L05Rik	0.0851313	0.591932	-0.0434847	0.784517
1700001L19Rik	0.137092	0.386631	0.0838642	0.597477
1700001P01Rik	-0.16345	0.301003	0.264576	0.0904132
1700003E16Rik	-0.146637	0.354102	0.518621	0.000433885
1700003E24Rik	-0.104583	0.509811	0.378292	0.013504
1700003F12Rik	0.0349598	0.826031	0.524268	0.00036564
1700003H04Rik	-0.194235	0.217732	0.13935	0.378781
1700003M02Rik	-0.249628	0.110867	0.0772399	0.62683
1700003O11Rik	0.358331	0.0197988	0.246967	0.11485
1700006A11Rik	0.184562	0.241966	-0.214268	0.17301
1700006E09Rik	-0.0761767	0.631597	0.0484135	0.760774
1700006J14Rik	0.15714	0.320301	0.110519	0.485947
1700007B14Rik	-0.202264	0.198936	0.163632	0.300456
1700007G11Rik	-0.147489	0.351284	0.537629	0.000240968
1700007I08Rik	0.0811178	0.609574	0.367506	0.0166524
1700007K09Rik	0.0499802	0.75327	0.184007	0.24341
1700007K13Rik	0.00350387	0.98243	0.262705	0.0927996
1700008A04Rik	0.0299588	0.850612	0.172258	0.275341
1700008I05Rik	-0.191803	0.223661	0.350441	0.0228901
1700008J07Rik	-0.0514463	0.746269	0.440854	0.0034763
1700008O03Rik	0.124526	0.432026	0.126069	0.426296
1700008P02Rik	0.0567577	0.721077	0.250199	0.110027
1700008P20Rik	0.0935378	0.555731	0.188744	0.231275
1700009J07Rik	-0.0552455	0.728221	0.276071	0.0767731
1700009N14Rik	0.1661	0.293124	-0.206079	0.190418
1700009P17Rik	-0.00443545	0.97776	0.0060698	0.969568
1700010B08Rik	-0.134313	0.396419	0.455352	0.00244474
1700010D01Rik	0.0856524	0.589658	0.211569	0.178617
1700010H22Rik	0.19487	0.216203	0.179755	0.254661
1700010I14Rik	-0.120794	0.446056	0.0699258	0.659912
1700010L04Rik	0.105209	0.507265	0.268744	0.0852654
1700010L13Rik	-0.106796	0.500845	0.425343	0.00498387
1700010M22Rik	0.163512	0.300816	0.228599	0.145353
1700011A15Rik	0.0173827	0.912995	0.432081	0.00427063
1700011E24Rik	-0.0920736	0.561961	0.0553046	0.727942
1700011F03Rik	0.0411891	0.795643	0.387536	0.0112229
1700011F14Rik	0.0952595	0.548447	0.509321	0.000571449
1700011H14Rik	-0.137123	0.386524	0.256426	0.101168
1700011L22Rik	0.109084	0.491662	-0.0969881	0.54118
1700012A03Rik	0.0588052	0.711442	-0.0453779	0.775373
1700012A16Rik	-0.0641472	0.686513	0.334088	0.0305911
1700012B07Rik	0.0929948	0.558037	0.38716	0.0113088
1700012B09Rik	0.00835951	0.958097	0.440472	0.00350802
1700012B15Rik	-0.0234791	0.882666	0.300913	0.0528152
1700012L04Rik	-0.178098	0.25914	0.251377	0.108307
1700012P22Rik	-0.00157805	0.992086	0.0670568	0.67307
1700013B16Rik	-0.0183304	0.908272	0.447758	0.00294533
1700013D24Rik	0.235092	0.133955	0.26221	0.0934395
1700013F07Rik	-0.0183571	0.908139	0.0958328	0.546032
1700013G24Rik	-0.101358	0.52302	0.371116	0.0155361
1700013H16Rik	-0.167162	0.290007	0.40282	0.00817188
1700013N18Rik	-0.10827	0.494918	0.250583	0.109464
1700014B07Rik	0.127796	0.419937	0.529956	0.000306812
1700014D04Rik	-0.130945	0.408475	0.415997	0.00614353
1700014N06Rik	0.153193	0.332758	0.580175	5.64435e-05
1700015E13Rik	-0.0382109	0.810137	0.202071	0.199374
1700016C15Rik	0.0532243	0.737805	0.530479	0.000301864
1700016D06Rik	-0.126175	0.425904	-0.0646141	0.684349
1700016H13Rik	0.0591469	0.709838	0.276135	0.0767026
1700016K19Rik	0.256815	0.100634	0.374681	0.0144964
1700016M24Rik	0.131823	0.405315	0.453103	0.00258456
1700017B05Rik	0.262715	0.0927867	0.191545	0.224298
1700017D01Rik	-0.0695744	0.661518	0.205148	0.192471
1700017G19Rik	-0.104217	0.5113	0.115466	0.466514
1700017N19Rik	0.0058954	0.970442	0.0574815	0.717666
1700018A04Rik	-0.145482	0.357949	0.249388	0.111222
1700018A14Rik	0.210914	0.179996	0.251653	0.107907
1700018B08Rik	0.0574479	0.717824	0.073673	0.642879
1700018B24Rik	0.173334	0.272306	0.429903	0.00449077
1700018C11Rik	0.132372	0.403343	0.126649	0.424155
1700018F24Rik	0.288203	0.0641847	0.0569139	0.720341
1700018L24Rik	0.140117	0.376138	0.0798214	0.615321
1700019A02Rik	0.245742	0.11672	-0.0998666	0.529183
1700019B03Rik	0.0140338	0.929711	0.243552	0.12012
1700019D03Rik	-0.179975	0.254073	-0.168489	0.286139
1700019E19Rik	-0.0763207	0.63095	0.429284	0.00455504
1700019G17Rik	-0.118786	0.453708	0.132944	0.401297
1700019L03Rik	-0.0403621	0.799661	0.186783	0.236246
1700019M22Rik	-0.0373199	0.814486	0.280397	0.0720799
1700019N12Rik	-0.280125	0.0723677	0.100072	0.528331
1700019N19Rik	0.138967	0.380108	0.0959648	0.545477
1700019O17Rik	0.090579	0.568353	0.529271	0.000313419
1700020A23Rik	-0.01477	0.926033	0.192602	0.221702
1700020C07Rik	0.118731	0.453917	0.375663	0.0142206
1700020C11Rik	-0.306303	0.0485101	-0.0298942	0.85093
1700020D05Rik	-0.0373239	0.814466	0.302975	0.0511333
1700020L24Rik	-0.10432	0.51088	-0.10941	0.49036
1700020N01Rik	-0.0425121	0.789226	0.610635	1.7519e-05
1700020O03Rik	0.0373839	0.814173	0.17959	0.255106
1700021A07Rik	-0.141722	0.370639	0.538084	0.000237498
1700021C14Rik	-0.0626072	0.693667	0.281927	0.0704753
1700021F05Rik	-0.0102192	0.948787	0.278551	0.0740539
1700021F07Rik	-0.272498	0.0808278	0.0240982	0.879595
1700021P04Rik	-0.0317782	0.841652	-0.199123	0.206149
1700022A21Rik	-0.0377444	0.812413	0.34871	0.0236196
1700022I11Rik	0.175752	0.26557	0.155825	0.324416
1700022P22Rik	-0.156448	0.322461	0.149055	0.346137
1700023A16Rik	-0.327494	0.0342495	-0.0604419	0.703771
1700023E05Rik	-0.0271987	0.86424	0.434082	0.00407675
1700023F06Rik	0.0949605	0.549709	0.434299	0.00405613
1700023I07Rik	-0.197756	0.209345	0.338999	0.028081
1700024G13Rik	0.120884	0.445716	0.478475	0.00134982
1700024J04Rik	-0.0458473	0.77311	0.337617	0.0287698
1700024P04Rik	0.0231889	0.884107	0.22869	0.145189
1700024P16Rik	0.0136481	0.931638	0.420588	0.00554754
1700025E21Rik	0.0664882	0.675689	0.259422	0.0971063
1700025F22Rik	0.0334946	0.833217	0.0719333	0.650765
1700025G04Rik	0.0815204	0.607795	0.00335201	0.983191
1700025H01Rik	0.0181205	0.909317	0.554106	0.000140585
1700025K23Rik	0.0959357	0.545599	0.0578052	0.716142
1700026D08Rik	-0.0525529	0.740998	0.285008	0.0673288
1700026J04Rik	0.0687967	0.665079	0.622761	1.06225e-05
1700026L06Rik	-0.242217	0.122227	0.486017	0.00110203
1700027A23Rik	-0.0340457	0.830512	-0.157817	0.318193
1700027D21Rik	-0.0607932	0.702128	0.380988	0.0128014
1700028I16Rik	-0.10424	0.511207	0.27035	0.0833447
1700028J19Rik	-0.0810492	0.609878	-0.221692	0.158245
1700028K03Rik	-0.151043	0.339668	0.48929	0.00100774
1700028P14Rik	-0.0501692	0.752367	-0.129087	0.415214
1700029F09Rik	-0.23701	0.13072	-0.211955	0.177807
1700029F12Rik	0.13724	0.386113	0.382785	0.0123504
1700029G01Rik	-0.124691	0.43141	0.415363	0.0062301
1700029H14Rik	0.0980471	0.536751	0.583364	5.02103e-05
1700029I01Rik	0.00378269	0.981032	0.0849299	0.592812
1700029I15Rik	0.0139635	0.930062	0.400188	0.00863954
1700029J07Rik	0.19519	0.215435	0.433662	0.00411674
1700029J11Rik	-0.0586217	0.712304	0.212941	0.17575
1700029M20Rik	0.433061	0.0041747	-0.0419874	0.791769
1700029P11Rik	-0.0974613	0.539199	0.325755	0.0352714
1700030C10Rik	-0.141586	0.371104	0.395047	0.00961989
1700030F18Rik	-0.174705	0.268472	0.00218802	0.989028
1700030J22Rik	-0.140022	0.376463	0.192749	0.221342
1700030K09Rik	0.204896	0.193031	0.0648492	0.683261
1700031F05Rik	-0.243097	0.120835	0.0326194	0.837516
1700031M16Rik	-0.0667007	0.67471	-0.0345126	0.828223
1700034E13Rik	-0.123208	0.436953	0.333271	0.0310258
1700034F02Rik	-0.169076	0.284439	0.0287715	0.856469
1700034H14Rik	-0.191856	0.22353	-0.0442775	0.780684
1700034H15Rik	0.0951414	0.548946	0.0923895	0.560614
1700034I23Rik	0.0529396	0.739159	0.111046	0.483859
1700034J04Rik	0.106088	0.503704	0.141065	0.372884
1700034J05Rik	0.236702	0.131235	-0.121753	0.442429
1700034O15Rik	0.0167176	0.916313	0.40286	0.00816488
1700036A12Rik	0.103802	0.512995	0.484645	0.00114385
1700037C18Rik	-0.0749927	0.636922	0.0790839	0.6186
1700037H04Rik	-0.0273902	0.863293	0.162977	0.302424
1700039E15Rik	-0.12873	0.416517	0.230562	0.141835
1700040F17Rik	-0.102271	0.519261	0.176354	0.263911
1700040I03Rik	0.00241677	0.987881	0.358482	0.0197431
1700040L02Rik	0.0904556	0.568882	0.405249	0.0077597
1700041B01Rik	-0.177113	0.261828	0.284522	0.0678175
1700041G16Rik	-0.0207286	0.896332	0.0189948	0.904962
1700042B14Rik	-0.087739	0.580591	0.3804	0.0129518
1700045I19Rik	0.0865223	0.58587	-0.0609975	0.701173
1700047G07Rik	-0.0405047	0.798968	0.440643	0.00349377
1700048O20Rik	0.231152	0.140789	0.205136	0.192498
1700049E17Rik1	-0.0421667	0.7909	-0.0378032	0.812126
1700049G17Rik	0.0392966	0.804846	0.217029	0.167408
1700049J03Rik	-0.0366454	0.817781	0.347519	0.0241326
1700049L16Rik	0.0496847	0.754684	0.357682	0.0200392
1700052K11Rik	-0.062614	0.693636	-0.0235046	0.88254
1700052N19Rik	-0.0580879	0.714812	-0.0355612	0.823085
1700054N08Rik	0.0824622	0.60364	0.344785	0.025346
1700054O13Rik	-0.176197	0.264342	0.357109	0.0202534
1700055D18Rik	0.0524013	0.741719	-0.0378519	0.811888
1700055N04Rik	0.0130261	0.934747	0.414741	0.00631595
1700056E22Rik	0.0881121	0.578977	0.503211	0.000681905
1700057G04Rik	-0.0684659	0.666595	0.296634	0.0564465
1700057K13Rik	0.119578	0.450681	0.0650898	0.682147
1700058C13Rik	0.248104	0.113136	0.0724091	0.648604
1700058G18Rik	-0.143098	0.365963	0.347257	0.024247
1700061G19Rik	0.0794634	0.616911	0.0750573	0.636631
1700061I17Rik	0.290922	0.061602	-0.0390136	0.806224
1700061J05Rik	0.00351048	0.982397	0.286245	0.0660971
1700063H04Rik	0.0873131	0.582437	0.378852	0.0133554
1700065D16Rik	0.146833	0.353455	0.0237203	0.881469
1700065I17Rik	0.0344803	0.828381	0.436853	0.00382091
1700066B19Rik	-0.109332	0.490672	0.42529	0.00498982
1700066M21Rik	0.019301	0.903437	0.416896	0.00602272
1700067K01Rik	-0.0760678	0.632086	0.082026	0.605562
1700067P10Rik	0.0259062	0.870635	0.192287	0.222473
1700069B07Rik	-0.15111	0.339451	0.2197	0.162113
1700069L16Rik	0.0484937	0.760389	0.139977	0.376621
1700071K01Rik	-0.0814074	0.608294	-0.263118	0.0922693
1700072E05Rik	-0.0560407	0.724462	0.0979506	0.537154
1700072H12Rik	-0.12577	0.427402	0.388496	0.0110061
1700073E17Rik	-0.178109	0.25911	-0.00853059	0.95724
1700074P13Rik	-0.250694	0.109301	0.364724	0.0175585
1700080E11Rik	-0.189396	0.229636	0.194918	0.216089
1700080G18Rik	0.117905	0.457089	-0.198511	0.207575
1700080O16Rik	0.288788	0.0636225	0.115911	0.464787
1700081L11Rik	-0.0402478	0.800217	0.137662	0.384639
1700084C01Rik	0.0761353	0.631783	0.0966293	0.542685
1700084E18Rik	-0.0367865	0.817092	0.429362	0.00454689
1700084J12Rik	-0.0833033	0.599939	-0.0241569	0.879304
1700084K02Rik	-0.0425212	0.789182	0.310095	0.0456554
1700084P21Rik	-0.00829426	0.958424	0.186102	0.237991
1700086D15Rik	0.0798621	0.61514	0.042034	0.791543
1700086L19Rik	0.205046	0.192699	-0.0770724	0.62758
1700086O06Rik	0.00625635	0.968633	0.598368	2.84689e-05
1700088E04Rik	-0.000726876	0.996355	0.0431898	0.785944
1700090G07Rik	0.10627	0.50297	0.307925	0.0472723
1700093K21Rik	0.0231457	0.884321	0.0443501	0.780333
1700094C09Rik	-0.162975	0.302428	0.224514	0.152882
1700094D03Rik	0.209318	0.183389	-0.293668	0.0590788
1700101E01Rik	-0.124921	0.430556	0.270848	0.0827553
1700101G07Rik	0.0343355	0.829091	0.284646	0.0676924
1700101I19Rik	0.0941459	0.553153	0.52318	0.000377982
1700102P08Rik	0.101144	0.523902	0.0603758	0.70408
1700104B16Rik	0.172393	0.274956	-0.134204	0.396808
1700106J16Rik	-0.00612799	0.969276	0.350889	0.0227042
1700108M19Rik	0.0446988	0.778649	-0.178664	0.257606
1700109F18Rik	0.345755	0.0249097	0.171875	0.276425
1700109H08Rik	-0.0893379	0.573687	-0.285559	0.0667783
1700110I01Rik	0.100565	0.526293	0.440374	0.00351615
1700110M21Rik	-0.0866214	0.58544	0.152939	0.33357
1700111E14Rik	-0.186932	0.235868	0.0647435	0.68375
1700112E06Rik	0.252809	0.106244	-0.0260739	0.869805
1700113H08Rik	0.0840838	0.596515	-0.0828958	0.601731
1700113I22Rik	0.109144	0.491425	0.313304	0.0433472
1700116B05Rik	-0.150359	0.341884	0.239333	0.126878
1700120B22Rik	0.130891	0.408671	0.090243	0.569795
1700120K04Rik	-0.048831	0.758772	0.499792	0.000751711
1700122O11Rik	0.0483566	0.761046	0.377306	0.0137692
1700123I01Rik	0.0351751	0.824976	0.182446	0.247502
1700123K08Rik	0.124419	0.432424	0.138741	0.380889
1700123L14Rik	0.161633	0.306481	0.284796	0.0675414
1700123O20Rik	0.105689	0.50532	-0.0780957	0.623005
1700125H20Rik	-0.186235	0.237649	0.371713	0.0153578
1700128F08Rik	-0.0727913	0.646871	-0.0417953	0.792701
1700129C05Rik	0.172549	0.274517	0.219473	0.162559
1810006K21Rik	-0.0705124	0.657235	-0.260092	0.0962153
1810008A18Rik	-0.140825	0.373708	0.194091	0.218081
1810009A15Rik	-0.0704061	0.657719	0.067645	0.670365
1810009J06Rik	-0.0975744	0.538726	0.13785	0.383985
1810010D01Rik	-0.0142573	0.928594	0.210039	0.181851
1810010H24Rik	0.104848	0.508735	-0.0975409	0.538866
1810011H11Rik	-0.0338194	0.831622	-0.0229846	0.885121
1810011O10Rik	0.135037	0.393856	0.233141	0.137309
1810012P15Rik	-0.112163	0.479442	-0.159368	0.313399
1810013D10Rik	-0.0752106	0.635941	-0.0168477	0.915663
1810013L24Rik	0.0250563	0.874845	0.248571	0.112436
1810014F10Rik	0.0665705	0.67531	-0.257915	0.0991332
1810019J16Rik	-0.141039	0.372974	0.119215	0.452067
1810020D17Rik	-0.0721012	0.650002	-0.0305331	0.847781
1810022C23Rik	-0.167295	0.289616	-0.290646	0.0618603
1810024B03Rik	0.0362237	0.819843	-0.221828	0.157984
1810026J23Rik	0.0266089	0.867157	-0.414465	0.00635439
1810029B16Rik	0.336269	0.0294542	-0.0445347	0.779442
1810030J14Rik	-0.0642353	0.686105	0.2013	0.201132
1810030N24Rik	0.0860533	0.587911	0.0161204	0.919292
1810030O07Rik	-0.167831	0.288051	-0.221808	0.158022
1810032O08Rik	-0.0811255	0.60954	0.0118338	0.940708
1810033B17Rik	-0.0122709	0.938522	0.22315	0.155456
1810034E14Rik	-0.0881872	0.578652	0.243869	0.119623
1810035L17Rik	-0.214701	0.172124	-0.202058	0.199405
1810041L15Rik	-0.0797994	0.615418	0.0349453	0.826102
1810043G02Rik	0.0497442	0.754399	0.512136	0.000526173
1810046J19Rik	-0.180149	0.253606	0.293203	0.0595002
1810048J11Rik	-0.248558	0.112456	0.145465	0.358004
1810049H13Rik	0.136272	0.389505	0.185839	0.238667
1810055G02Rik	0.0733574	0.644306	0.341659	0.0267947
1810058I24Rik	-0.0118516	0.940619	-0.216707	0.168054
1810058N15Rik	0.186803	0.236196	0.216475	0.168521
1810062G17Rik	-0.246755	0.115172	0.299089	0.0543392
1810062O18Rik	-0.0753534	0.635298	0.123535	0.435726
1810063B07Rik	-0.0116048	0.941853	0.0181191	0.909324
1810064F22Rik	-0.142384	0.368386	0.381625	0.0126398
1810065E05Rik	-0.153932	0.3304	-0.0674475	0.671272
2010001E11Rik	0.0613189	0.699673	0.329298	0.0332142
2010001M09Rik	-0.0125661	0.937046	-0.0244759	0.877722
2010002M12Rik	0.25307	0.105872	0.31433	0.0426297
2010002N04Rik	-0.0682224	0.667712	0.221176	0.159241
2010003K11Rik	0.182416	0.24758	0.180789	0.251896
2010005H15Rik	-0.13666	0.388145	-0.213599	0.174388
2010007H06Rik	-0.0579593	0.715417	0.169493	0.283237
2010012O05Rik	0.091287	0.565321	0.0210168	0.894898
2010015L04Rik	0.0349268	0.826192	0.139533	0.378149
2010016I18Rik	-0.335256	0.0299777	0.345173	0.0251706
2010106E10Rik	-0.0790924	0.618562	0.0441192	0.781449
2010107E04Rik	0.0283967	0.858319	0.130695	0.409379
2010107G12Rik	-0.024107	0.879551	0.404499	0.00788502
2010107G23Rik	-0.0370046	0.816026	0.354595	0.0212157
2010107H07Rik	0.0500718	0.752832	-0.101755	0.521386
2010109A12Rik	0.104365	0.510696	-0.1632	0.301754
2010109I03Rik	0.0180878	0.90948	0.425655	0.00494872
2010110P09Rik	-0.381791	0.0125982	-0.310349	0.0454695
2010111I01Rik	-0.0110085	0.944837	0.124786	0.431058
2010204K13Rik	-0.232587	0.138271	0.0484841	0.760435
2010305A19Rik	0.0273896	0.863296	0.175875	0.265231
2010317E24Rik	-0.113635	0.473659	-0.0337883	0.831775
2010321M09Rik	-0.0132475	0.93364	0.0381601	0.810385
2200001I15Rik	0.0661588	0.677209	0.464975	0.00191885
2200002D01Rik	0.0517821	0.744669	0.207012	0.188374
2200002J24Rik	-0.367993	0.016498	0.0786388	0.620582
2200002K05Rik	-0.0762707	0.631175	0.110131	0.487489
2210010C04Rik	-0.0971743	0.5404	0.224963	0.15204
2210010C17Rik	0.0705814	0.656919	0.327997	0.0339581
2210011C24Rik	-0.0432301	0.785749	0.273299	0.079905
2210012G02Rik	0.183094	0.245798	0.0563109	0.723186
2210018M11Rik	0.135982	0.390522	-0.018312	0.908363
2210020M01Rik	-0.0226681	0.886692	0.354131	0.0213977
2210404O07Rik	-0.0398884	0.801965	0.195829	0.213908
2210407C18Rik	-0.150939	0.340003	0.0344267	0.828644
2210408I21Rik	-0.00593876	0.970225	-0.17184	0.276524
2210409E12Rik	0.107279	0.4989	0.379792	0.0131091
2210411K11Rik	-0.0451249	0.776593	0.255016	0.103125
2210415F13Rik	0.0753023	0.635528	0.143963	0.363044
2210418O10Rik	-0.0127492	0.936131	-0.234264	0.135371
2300002M23Rik	-0.0102163	0.948801	0.361965	0.0184975
2300005B03Rik	0.118966	0.453019	-0.0949737	0.549653
2300009A05Rik	-0.244318	0.118923	-0.199893	0.204365
2310001A20Rik	-0.107267	0.498948	0.0616652	0.698057
2310001H12Rik	0.224389	0.153117	-0.0979052	0.537344
2310001H18Rik	0.155951	0.32402	0.118321	0.455488
2310001K24Rik	0.0201355	0.899283	0.164319	0.298406
2310002J15Rik	-0.157878	0.318002	0.156403	0.322603
2310002L09Rik	0.218371	0.164733	0.112677	0.47742
2310002L13Rik	-0.233073	0.137425	0.250769	0.109192
2310003C23Rik	0.0799991	0.614531	0.448964	0.00286028
2310003F16Rik	-0.218309	0.164855	0.0204441	0.897747
2310003H01Rik	0.0318307	0.841393	0.244672	0.118372
2310003L06Rik	-0.138032	0.383351	-0.01161	0.941828
2310004I24Rik	-0.0762471	0.631281	-0.180629	0.252321
2310004N24Rik	0.208715	0.184683	0.283617	0.068735
2310005G13Rik	-0.430826	0.00439626	0.00511096	0.974374
2310006M14Rik	0.0517625	0.744762	0.214003	0.173555
2310007A19Rik	0.0195437	0.902228	-0.226563	0.149071
2310007B03Rik	0.00224377	0.988748	0.503567	0.000674989
2310007L24Rik	0.151283	0.338892	-0.0174456	0.912682
2310008H04Rik	-0.00544966	0.972676	0.480555	0.00127698
2310008H09Rik	-0.113824	0.472918	0.0841619	0.596172
2310010M20Rik	0.0437586	0.783192	0.118088	0.456386
2310011J03Rik	0.0834866	0.599134	0.529513	0.00031107
2310014L17Rik	0.0127766	0.935994	0.325301	0.0355425
2310015B20Rik	0.0153182	0.923296	-0.0173527	0.913145
2310015D24Rik	-0.0579749	0.715344	0.0180021	0.909908
2310016C08Rik	0.184105	0.243153	0.0429249	0.787226
2310016G11Rik	-0.0655099	0.680205	-0.0906421	0.568083
2310021H06Rik	0.0391561	0.80553	0.160393	0.310256
2310021P13Rik	-0.0589596	0.710717	0.190249	0.227507
2310022A10Rik	-0.0329115	0.83608	0.0252142	0.874063
2310022B05Rik	-0.0817762	0.606665	0.429645	0.00451746
2310028H24Rik	0.263934	0.0912267	0.167697	0.288443
2310028O11Rik	-0.187651	0.234038	0.428931	0.00459215
2310030G06Rik	0.0449576	0.7774	0.524362	0.000364592
2310033P09Rik	-0.240362	0.125205	0.18146	0.25011
2310034C09Rik	-0.00306992	0.984606	0.0728014	0.646825
2310034G01Rik	0.156898	0.321054	0.314333	0.0426275
2310035C23Rik	0.154353	0.329066	-0.0444566	0.779819
2310035K24Rik	0.0181017	0.909411	0.196446	0.212439
2310036O22Rik	-0.0667092	0.674671	0.328584	0.0336209
2310037I24Rik	-0.0870961	0.583378	0.516677	0.000459897
2310039H08Rik	-0.062341	0.694907	0.152968	0.333477
2310042E22Rik	0.18609	0.238022	0.248717	0.112219
2310044G17Rik	0.0335712	0.83284	-0.0245015	0.877595
2310044H10Rik	0.0415374	0.793952	0.132958	0.401246
2310046K01Rik	0.163457	0.300983	0.253905	0.104687
2310046O06Rik	-0.193279	0.220051	0.14365	0.3641
2310047B19Rik	0.155184	0.326437	-0.142314	0.368623
2310047M10Rik	0.251441	0.108215	0.219125	0.163243
2310057J16Rik	0.0634292	0.689845	0.0343277	0.829129
2310057J18Rik	-0.0210898	0.894535	0.207336	0.187669
2310057M21Rik	0.167235	0.289792	-0.322103	0.0375009
2310057N15Rik	-0.361139	0.018787	0.1957	0.214214
2310061C15Rik	0.0525788	0.740875	0.0482778	0.761424
2310061I04Rik	0.185936	0.238418	0.00897102	0.955035
2310061J03Rik	-0.0677122	0.670056	-0.112459	0.478278
2310061N02Rik	0.0998353	0.529313	0.0406887	0.798074
2310067B10Rik	-0.0101689	0.949038	0.167233	0.289799
2310067E19Rik	0.136082	0.390173	-0.153092	0.333081
2310068J16Rik	0.0687121	0.665466	0.278989	0.0735815
2310079F23Rik	0.0713197	0.653556	-0.347454	0.0241611
2310079G19Rik	0.0140681	0.929539	0.427879	0.00470414
2310079N02Rik	-2.57906e-05	0.999871	0.32173	0.0377349
2400001E08Rik	-0.00405561	0.979664	-0.0735503	0.643434
2400003C14Rik	0.117813	0.45744	-0.0852746	0.591306
2410001C21Rik	0.108143	0.495427	-0.063469	0.689661
2410002F23Rik	0.292257	0.060365	-0.0891772	0.574379
2410002I01Rik	-0.0884414	0.577553	0.350937	0.0226843
2410002O22Rik	0.124363	0.432631	0.073054	0.64568
2410003K15Rik	-0.0919089	0.562663	-0.236908	0.13089
2410004A20Rik	-0.00330055	0.983449	0.137881	0.383879
2410004B18Rik	-0.291721	0.0608591	-0.273411	0.0797762
2410004P03Rik	-0.00960444	0.951864	0.273775	0.0793601
2410012M07Rik	0.0404186	0.799387	0.161	0.308405
2410015M20Rik	-0.248286	0.112863	0.163119	0.301995
2410016O06Rik	-0.0286033	0.8573	0.312468	0.0439389
2410017I17Rik	0.12126	0.444292	0.0408011	0.797528
2410017P07Rik	0.00621126	0.968859	-0.205456	0.19179
2410017P09Rik	0.138951	0.380161	-0.151588	0.337907
2410018L13Rik	0.0313633	0.843693	0.264842	0.0900766
2410022L05Rik	-0.0178816	0.910508	0.442002	0.00338263
2410022M11Rik	-0.0614707	0.698964	-0.0554719	0.72715
2410066E13Rik	0.106594	0.50166	0.182322	0.247828
2410075B13Rik	0.110867	0.484569	0.421017	0.00549459
2410076I21Rik	0.101974	0.520482	0.265758	0.0889297
2410089E03Rik	0.142033	0.369581	0.0330168	0.835563
2410091C18Rik	-0.202522	0.198353	-0.0238975	0.88059
2410124H12Rik	0.227339	0.147646	0.281988	0.0704115
2410127L17Rik	-0.182354	0.247745	-0.0232728	0.88369
2410131K14Rik	-0.0574228	0.717942	-0.160045	0.311323
2410137M14Rik	0.00851877	0.957299	0.120114	0.44864
2410141K09Rik	-0.0232991	0.88356	0.565461	9.53663e-05
2510002D24Rik	0.00532497	0.973301	0.254099	0.104412
2510003E04Rik	0.231257	0.140603	0.117049	0.460382
2510006D16Rik	-0.339651	0.0277614	-0.0619964	0.696512
2510009E07Rik	-0.0389519	0.806525	0.475342	0.00146651
2510012J08Rik	-0.0562512	0.723468	0.252998	0.105974
2510039O18Rik	-0.0764896	0.630193	0.169476	0.283284
2510049J12Rik	-0.176794	0.262701	0.391107	0.0104345
2600006K01Rik	-0.0750436	0.636693	0.00957586	0.952007
2610001J05Rik	0.144695	0.360582	-0.154726	0.327884
2610002D18Rik	0.0290842	0.854925	0.327582	0.0341978
2610002I17Rik	0.00472925	0.976287	0.530815	0.000298717
2610002M06Rik	0.121347	0.443963	-0.272459	0.0808731
2610005L07Rik	0.104507	0.510121	0.201467	0.20075
2610008E11Rik	-0.172724	0.274024	-0.262192	0.0934628
2610015P09Rik	0.0183947	0.907951	0.248739	0.112185
2610017I09Rik	-0.0227244	0.886413	0.327779	0.0340837
2610018G03Rik	0.0350659	0.825511	0.354617	0.0212072
2610020H08Rik	-0.0744798	0.639234	0.187133	0.235355
2610021A01Rik	0.149553	0.344509	0.113466	0.47432
2610021K21Rik	0.118995	0.452909	0.173065	0.273064
2610027L16Rik	-0.0417244	0.793045	-0.183771	0.244024
2610028H24Rik	-0.0478305	0.763571	0.458875	0.00223908
2610029G23Rik	0.155519	0.325381	0.146133	0.355779
2610029I01Rik	-0.148489	0.347992	0.097031	0.541001
2610030H06Rik	-0.17186	0.276466	-0.106425	0.502345
2610034B18Rik	-0.238182	0.12877	0.160838	0.308897
2610034M16Rik	-0.106066	0.503794	0.0341399	0.83005
2610039C10Rik	0.257397	0.0998374	0.438658	0.00366188
2610044O15Rik	-0.0463035	0.770913	-0.223587	0.154629
2610109H07Rik	0.0846277	0.594133	0.468579	0.0017493
2610203C20Rik	0.133696	0.398615	0.00255008	0.987212
2610204G22Rik	0.184847	0.241227	-0.11612	0.463975
2610301B20Rik	0.029229	0.854211	-0.170473	0.280422
2610301G19Rik	-0.109229	0.491085	0.088929	0.575449
2610303G11Rik	0.216641	0.168188	0.511243	0.000540183
2610305D13Rik	-0.0605409	0.703308	-0.0702689	0.658345
2610318M16Rik	0.145272	0.35865	0.0240871	0.87965
2610318N02Rik	0.168194	0.286996	0.291867	0.0607243
2610524H06Rik	-0.011308	0.943338	0.17539	0.266572
2610528A11Rik	-0.00787458	0.960526	0.471769	0.00161041
2610528J11Rik	0.124757	0.431165	0.40934	0.00710579
2700007P21Rik	-0.0124672	0.937541	-0.0746543	0.638447
2700029M09Rik	0.0210728	0.89462	0.351984	0.0222556
2700046A07Rik	-0.0377964	0.812159	0.275189	0.0777586
2700046G09Rik	0.0922188	0.561341	0.268403	0.0856783
2700049A03Rik	-0.0390623	0.805987	0.500808	0.000730317
2700050L05Rik	0.0240947	0.879612	-0.221007	0.159569
2700062C07Rik	0.133321	0.399949	-0.10703	0.499902
2700078K21Rik	0.144777	0.360308	0.0543307	0.732554
2700081O15Rik	-0.0928949	0.558462	0.465978	0.00187029
2700094K13Rik	0.119022	0.452806	0.190578	0.22669
2700097O09Rik	-0.19226	0.22254	-0.136447	0.38889
2700099C18Rik	0.117835	0.457357	-0.157625	0.318791
2810001A02Rik	-0.040237	0.800269	0.0998595	0.529212
2810002D19Rik	-0.219939	0.161646	-0.0994098	0.531078
2810002N01Rik	-0.0326924	0.837157	0.0623698	0.694773
2810004N23Rik	-0.0687524	0.665282	0.118189	0.455998
2810006K23Rik	-0.117843	0.457326	-0.0982494	0.535907
2810007J24Rik	-0.20068	0.202551	0.091254	0.565462
2810021B07Rik	0.143207	0.365596	0.234295	0.135317
2810021G02Rik	-0.106168	0.503381	-0.347732	0.0240401
2810021J22Rik	0.0477995	0.76372	0.297974	0.0552885
2810025M15Rik	0.112826	0.476832	0.253617	0.105093
2810026P18Rik	0.199625	0.204984	-0.217038	0.16739
2810030E01Rik	-0.184921	0.241036	0.176301	0.264057
2810032G03Rik	0.0387957	0.807286	0.382277	0.0124765
2810039B14Rik	-0.146207	0.355532	0.40237	0.0082503
2810047C21Rik1	-0.181855	0.249062	0.0483953	0.760861
2810055F11Rik	-0.0423391	0.790064	0.401629	0.00838078
2810055G20Rik	-0.16066	0.30944	0.229715	0.143344
2810407A14Rik	0.131518	0.406411	0.232897	0.137732
2810407C02Rik	0.0392066	0.805284	0.237487	0.129923
2810408A11Rik	-0.0415385	0.793947	0.337905	0.0286248
2810408M09Rik	0.0399341	0.801743	0.147477	0.351322
2810408P10Rik	-0.18537	0.239874	-0.0202525	0.8987
2810410L24Rik	-0.158916	0.314792	0.386283	0.0115113
2810416G20Rik	-0.0213672	0.893156	-0.121083	0.444962
2810417H13Rik	0.052313	0.74214	0.197994	0.208786
2810422J05Rik	-0.258568	0.0982509	0.0520143	0.743562
2810428I15Rik	0.0914184	0.564759	-0.149039	0.346189
2810432D09Rik	0.053526	0.736373	0.0134068	0.932843
2810432L12Rik	0.266259	0.0883056	-0.0742474	0.640283
2810453I06Rik	0.0211894	0.89404	0.103283	0.515113
2810459M11Rik	-0.23988	0.125986	0.0346222	0.827685
2810474O19Rik	-0.00112693	0.994349	0.00277795	0.98607
2900005J15Rik	-0.12543	0.428662	0.141533	0.371286
2900006K08Rik	-0.200845	0.202172	0.0240554	0.879807
2900010J23Rik	-0.0709347	0.655309	-0.0867331	0.584954
2900010M23Rik	-0.0461687	0.771562	0.115045	0.468152
2900011O08Rik	0.00982724	0.950748	0.545196	0.000188795
2900026A02Rik	0.136898	0.387308	0.00657094	0.967057
2900041M22Rik	-0.036094	0.820478	0.133658	0.398751
2900053A13Rik	0.263879	0.0912962	0.449564	0.00281878
2900055J20Rik	-0.210143	0.18163	0.0603333	0.704279
2900060B14Rik	0.228195	0.146084	0.0150324	0.924723
2900062L11Rik	0.0403229	0.799852	0.00247748	0.987576
2900064A13Rik	0.101827	0.521088	0.049909	0.753611
2900073G15Rik	-0.0694708	0.661993	0.159223	0.313845
2900092C05Rik	-0.164612	0.297532	0.247734	0.113692
2900092E17Rik	0.00616781	0.969077	0.14991	0.343346
2900097C17Rik	0.157484	0.319227	0.0774316	0.625973
3000002C10Rik	-0.0268117	0.866154	0.133594	0.398977
3010003L21Rik	0.00825016	0.958645	0.237932	0.129185
3010026O09Rik	0.0874652	0.581777	0.456753	0.00236104
3010085J16Rik	-0.112326	0.478801	0.0210803	0.894583
3100002H09Rik	-0.0816472	0.607234	0.284753	0.067585
3110001D03Rik	-0.064856	0.683229	-0.0989687	0.532911
3110001I22Rik	0.245686	0.116807	-0.126864	0.423363
3110002H16Rik	0.0794578	0.616936	0.198983	0.206474
3110003A17Rik	-0.0697166	0.660869	0.501732	0.000711352
3110007F17Rik	0.248715	0.112221	0.332146	0.0316332
3110009E18Rik	0.111059	0.483807	0.346013	0.0247947
3110018I06Rik	-0.0178518	0.910657	0.154031	0.330086
3110021A11Rik	0.123021	0.437652	0.368174	0.0164411
3110039M20Rik	0.108023	0.495909	0.282258	0.0701312
3110040M04Rik	-0.183454	0.244854	0.553723	0.000142399
3110040N11Rik	0.321739	0.0377293	-0.204251	0.194467
3110043O21Rik	0.0933374	0.556582	-0.0546569	0.731008
3110047P20Rik	-0.22294	0.155857	0.370369	0.0157617
3110048L19Rik	-0.010892	0.94542	0.0929824	0.55809
3110049J23Rik	0.108547	0.493809	0.319469	0.0391785
3110052M02Rik	-0.121895	0.441893	-0.224966	0.152035
3110053B16Rik	0.264817	0.090109	-0.13108	0.407988
3110056O03Rik	-0.0509187	0.748786	-0.212665	0.176325
3110057O12Rik	-0.426936	0.00480652	-0.0471089	0.767038
3110062M04Rik	-0.0982335	0.535974	0.306744	0.0481711
3110070M22Rik	0.0111015	0.944371	0.457753	0.00230288
3110079O15Rik	-0.289439	0.0630008	0.268385	0.0857004
3110082D06Rik	-0.208251	0.185685	0.331711	0.0318707
3110082I17Rik	0.0201702	0.89911	0.357241	0.0202039
3110082J24Rik	0.0334995	0.833192	0.309191	0.046323
3200002M19Rik	0.126109	0.426147	0.323549	0.0366046
3222401L13Rik	-0.103373	0.514746	-0.105799	0.504875
3230401D17Rik	0.0754394	0.634911	-0.200782	0.202317
3300002A11Rik	0.174465	0.269141	0.181378	0.250327
3300002I08Rik	-0.227131	0.148026	0.0318763	0.841169
3425401B19Rik	-0.113743	0.473237	0.123536	0.435724
3426406K10Rik	0.00865718	0.956606	-0.200491	0.202986
3830403N18Rik	-0.188185	0.232686	-0.339611	0.0277808
3830408C21Rik	0.00700475	0.964883	-0.197948	0.208893
3830417A13Rik	-0.0997518	0.529659	0.117898	0.457113
3830431G21Rik	0.211293	0.179197	0.350093	0.0230352
3930402G23Rik	0.229483	0.14376	-0.037145	0.81534
4430402I18Rik	0.0666935	0.674743	0.262376	0.0932251
4631405J19Rik	0.0919326	0.562562	0.0544311	0.732078
4631416L12Rik	-0.0583723	0.713475	0.230118	0.142625
4632404H12Rik	0.0118601	0.940577	-0.337398	0.0288798
4632411B12Rik	0.038309	0.809658	0.29348	0.0592484
4632415K11Rik	0.258375	0.0985114	0.301311	0.052487
4632415L05Rik	-0.0140905	0.929428	0.309805	0.0458689
4632419I22Rik	-0.145289	0.358593	-0.151961	0.336706
4632427E13Rik	0.0816732	0.607119	-0.133773	0.398339
4632428N05Rik	0.026887	0.865781	0.393858	0.00985983
4632434I11Rik	-0.0340184	0.830646	0.439582	0.00358283
4731417B20Rik	-0.359593	0.0193387	0.279201	0.0733541
4732415M23Rik	0.0199126	0.900392	0.208409	0.185344
4732418C07Rik	0.0496637	0.754784	0.168219	0.286922
4732456N10Rik	-0.000345265	0.998269	0.384495	0.011934
4732463B04Rik	-0.0148923	0.925422	0.22783	0.146749
4732465J04Rik	0.0847531	0.593585	0.0117053	0.941351
4732471D19Rik	0.12049	0.447212	-0.116758	0.461506
4831426I19Rik	-0.184236	0.242814	0.374386	0.0145802
4832428D23Rik	0.0898759	0.571372	-0.160383	0.310285
4833403I15Rik	0.0568022	0.720868	0.0847588	0.59356
4833408A19Rik	-0.0175216	0.912303	0.0553879	0.727548
4833413D08Rik	0.026707	0.866672	0.107805	0.496787
4833418N17Rik	0.18872	0.231336	0.390033	0.0106665
4833422C13Rik	-0.086863	0.58439	0.0391141	0.805734
4833422F24Rik	0.106196	0.50327	0.287366	0.0649977
4833423E24Rik	0.146325	0.355138	0.276201	0.0766284
4833427G06Rik	-0.0360293	0.820794	0.200312	0.203397
4833439L19Rik	0.210793	0.180252	0.153196	0.332749
4921501E09Rik	-0.0125839	0.936957	0.0988069	0.533585
4921504E06Rik	-0.0923632	0.560726	-0.0844156	0.595061
4921506M07Rik	0.163933	0.299557	0.168547	0.285971
4921507P07Rik	-0.234402	0.135133	0.271002	0.0825741
4921508M14Rik	-0.110035	0.487871	0.0488596	0.758635
4921509C19Rik	-0.280648	0.0718141	-0.156582	0.322044
4921510H08Rik	-0.0478116	0.763662	0.294431	0.0583921
4921511C20Rik	-0.286149	0.0661921	-0.0423327	0.790095
4921511H03Rik	0.0954028	0.547843	0.180473	0.252739
4921513D23Rik	0.0589131	0.710935	0.196732	0.211761
4921513I03Rik	0.186777	0.236262	0.129603	0.413337
4921514A10Rik	0.190082	0.227923	0.276055	0.0767908
4921515J06Rik	-0.0330361	0.835468	0.469054	0.00172794
4921517D21Rik	-0.199246	0.205864	0.246394	0.115722
4921517D22Rik	-0.0140186	0.929786	0.265698	0.0890042
4921517L17Rik	-0.0740118	0.641347	0.208139	0.185926
4921521F21Rik	-0.0269236	0.8656	-0.0961657	0.544632
4921522P10Rik	-0.0222304	0.888866	0.254964	0.103197
4921523A10Rik	-0.0673486	0.671727	0.496269	0.000830235
4921524J17Rik	-0.20705	0.188291	0.361668	0.0186011
4921524L21Rik	0.043281	0.785502	0.218601	0.164278
4921528I01Rik	-0.0193781	0.903053	0.260385	0.0958269
4921528I07Rik	-0.0359131	0.821363	0.330417	0.0325855
4921528O07Rik	-0.117953	0.456902	-0.130844	0.408841
4921530D09Rik	0.0131367	0.934194	0.573466	7.1916e-05
4921530L21Rik	-0.118726	0.453938	0.323893	0.0363945
4921533I20Rik	-0.000244537	0.998774	0.341434	0.0269017
4921536K21Rik	0.0621816	0.695649	0.460041	0.00217446
4921539E11Rik	-0.158345	0.316555	0.060329	0.704299
4922501C03Rik	-0.0393653	0.804511	0.368548	0.0163237
4922502B01Rik	0.00293732	0.985271	0.140171	0.37595
4922502D21Rik	-0.0288783	0.855942	0.367904	0.0165262
4922505E12Rik	-0.0887288	0.576312	0.187213	0.23515
4922505G16Rik	0.0315523	0.842763	0.344605	0.0254275
4930401B11Rik	0.0805474	0.612099	0.279766	0.0727498
4930402F06Rik	0.277998	0.0746542	0.330511	0.0325333
4930402H24Rik	0.13828	0.38249	0.104633	0.509608
4930402K13Rik	0.00280374	0.98594	0.163591	0.30058
4930403L05Rik	0.190149	0.227755	0.286872	0.0654803
4930403N07Rik	-0.00807125	0.959541	-0.111656	0.481443
4930404A10Rik	0.00250477	0.98744	0.334138	0.0305646
4930404N11Rik	-0.134232	0.396709	0.233895	0.136006
4930407I10Rik	-0.146519	0.354493	0.552492	0.000148387
4930408F14Rik	-0.149192	0.345687	0.298258	0.0550456
4930408O17Rik	-0.0132948	0.933403	0.0154437	0.922669
4930412D23Rik	-0.0330774	0.835265	0.0391164	0.805723
4930412F15Rik	-0.0937714	0.55474	0.0275009	0.862745
4930412O13Rik	0.142358	0.368474	0.0512258	0.747321
4930415F15Rik	0.0114898	0.942429	0.339561	0.0278051
4930415L06Rik	0.0652484	0.681414	0.347563	0.0241136
4930415O20Rik	0.196753	0.211711	0.330051	0.0327902
4930417G10Rik	0.121658	0.442785	0.370827	0.0156231
4930421P07Rik	-0.0618323	0.697277	0.221154	0.159284
4930422G04Rik	-0.0331179	0.835066	0.3304	0.0325951
4930422I07Rik	-0.275893	0.0769714	-0.0913398	0.565095
4930423O20Rik	-0.0679235	0.669085	-0.00761865	0.961808
4930425F17Rik	-0.0357627	0.822099	0.0893756	0.573525
4930426L09Rik	0.0168073	0.915865	0.258204	0.0987424
4930427A07Rik	0.129181	0.414874	0.303414	0.0507805
4930428D18Rik	0.0950338	0.5494	0.0817344	0.606849
4930428E23Rik	0.00697526	0.965031	0.0929937	0.558042
4930429B21Rik	-0.12399	0.434025	0.114291	0.471091
4930430A15Rik	-0.0766779	0.629348	0.0580847	0.714827
4930430D24Rik	-0.0817846	0.606628	-0.0635033	0.689501
4930430O22Rik	0.0819324	0.605975	0.317095	0.0407436
4930431A04Rik	0.062804	0.692752	0.493789	0.000889819
4930431F12Rik	-0.338445	0.0283555	0.0883171	0.578091
4930432E11Rik	-0.142399	0.368335	0.054116	0.733572
4930432F04Rik	0.128125	0.418731	-0.10841	0.494359
4930432K09Rik	0.0185348	0.907253	0.258682	0.0980971
4930432K21Rik	-0.160861	0.308828	0.299143	0.0542938
4930432M17Rik	-0.259962	0.0963872	0.100188	0.52785
4930432O21Rik	-0.132113	0.404272	-0.071266	0.6538
4930433I11Rik	0.221684	0.158261	0.221102	0.159384
4930433N12Rik	0.080512	0.612256	-0.045436	0.775092
4930434E21Rik	-0.0421425	0.791017	0.0813258	0.608654
4930435E12Rik	0.237637	0.129674	0.385568	0.0116789
4930435H24Rik	0.107703	0.497195	0.599863	2.6862e-05
4930438A08Rik	-0.123433	0.436108	0.19175	0.223791
4930441O14Rik	0.0804145	0.612689	0.364803	0.0175321
4930442E04Rik	-0.0489868	0.758026	0.0683388	0.667178
4930443G12Rik	-0.0577194	0.716546	0.000667694	0.996652
4930444A02Rik	-0.0609492	0.701399	0.0282378	0.859104
4930444G20Rik	-0.0169366	0.91522	0.169876	0.282132
4930447A16Rik	-0.041149	0.795838	-0.0868111	0.584615
4930447C04Rik	-0.0443853	0.780163	0.297243	0.0559179
4930447F04Rik	-0.16301	0.302324	0.354093	0.0214127
4930448K20Rik	0.106815	0.500771	-0.14358	0.364333
4930449A18Rik	-0.121037	0.445135	0.066515	0.675566
4930449E01Rik	0.0419099	0.792145	0.602921	2.38306e-05
4930449I04Rik	0.0081423	0.959185	0.586912	4.40178e-05
4930449I24Rik	-0.0787178	0.62023	0.0577917	0.716206
4930451C15Rik	0.0813424	0.608581	-0.217272	0.166921
4930451G09Rik	-0.0424736	0.789412	0.0297867	0.85146
4930451I11Rik	-0.143246	0.365463	0.363642	0.0179219
4930452B06Rik	0.0246029	0.877092	0.395327	0.0095641
4930453N24Rik	0.165496	0.294909	-0.158759	0.315276
4930455C21Rik	0.0508022	0.749343	0.284335	0.068007
4930455F23Rik	-0.0173229	0.913294	-0.141857	0.37018
4930458L03Rik	0.181727	0.249401	0.136984	0.38701
4930465K10Rik	0.216906	0.167654	0.365817	0.0171979
4930466F19Rik	0.259895	0.0964762	-0.0434417	0.784725
4930467E23Rik	-0.213549	0.174491	0.315117	0.0420853
4930469G21Rik	0.0721904	0.649597	0.379975	0.0130617
4930470H14Rik	0.122089	0.44116	0.17593	0.265078
4930470P17Rik	-0.118237	0.455814	0.0735478	0.643445
4930471G03Rik	-0.0644045	0.68532	0.345045	0.0252282
4930471M23Rik	0.134006	0.39751	0.272463	0.0808679
4930474M22Rik	0.085069	0.592204	0.0286737	0.856952
4930474N05Rik	-0.0940021	0.553762	0.271999	0.0814068
4930479M11Rik	-0.0886387	0.576701	0.118413	0.455139
4930480E11Rik	-0.0524851	0.741321	0.0249316	0.875463
4930483J18Rik	0.0105927	0.946917	0.457262	0.00233124
4930485B16Rik	-0.0179705	0.910065	0.432458	0.00423343
4930486L24Rik	0.102518	0.518248	0.389143	0.010862
4930502E18Rik	0.141304	0.372067	0.331472	0.0320016
4930503B20Rik	0.0974459	0.539264	0.0801246	0.613975
4930503E14Rik	-0.337232	0.0289637	0.213477	0.17464
4930503E24Rik	0.0641616	0.686446	0.242752	0.12138
4930503H13Rik	0.185507	0.239522	-0.0673462	0.671738
4930503L19Rik	-0.223857	0.154117	-0.158815	0.315104
4930504O13Rik	0.0736501	0.642982	0.402889	0.00815986
4930505A04Rik	0.0110132	0.944813	-0.229449	0.143822
4930506M07Rik	0.0406161	0.798426	0.414573	0.00633936
4930507D05Rik	-0.113282	0.47504	0.289132	0.0632928
4930510E17Rik	0.0727511	0.647053	0.347158	0.0242902
4930511M11Rik	0.0494826	0.755651	0.200949	0.201935
4930512B01Rik	0.163718	0.300199	0.170297	0.280926
4930513O06Rik	-0.16251	0.30383	-0.026087	0.86974
4930515G01Rik	-0.0101495	0.949135	0.381473	0.0126783
4930515G13Rik	-0.215755	0.169977	0.240086	0.125652
4930517N10Rik	0.0833108	0.599906	-0.0905023	0.568682
4930518I15Rik	-0.0253763	0.87326	-0.338303	0.0284262
4930519F09Rik	-0.260704	0.0954063	-0.193632	0.219192
4930519F16Rik	0.0467352	0.768835	0.501728	0.000711438
4930519G04Rik	0.0132401	0.933677	0.304703	0.0497576
4930521A18Rik	-0.0942995	0.552503	-0.11369	0.473442
4930522H14Rik	-0.10711	0.499579	0.233412	0.136838
4930522L14Rik	-0.0543026	0.732687	-0.0361547	0.820181
4930523C07Rik	0.0337972	0.831731	0.169368	0.283597
4930524B15Rik	0.129191	0.414836	0.176772	0.262761
4930524E20Rik	0.0125457	0.937148	0.240069	0.12568
4930524J08Rik	0.0725533	0.64795	0.374552	0.014533
4930524L23Rik	0.0514217	0.746386	0.4547	0.00248455
4930524N10Rik	-0.0758458	0.633083	0.0755776	0.634289
4930525F21Rik	0.063541	0.689326	0.13535	0.392751
4930525M21Rik	-0.203624	0.195868	0.236826	0.131028
4930526D03Rik	-0.260955	0.0950763	0.105814	0.504813
4930527J03Rik	0.0765221	0.630047	0.37865	0.0134089
4930528A17Rik	-0.038112	0.810619	0.0705351	0.657131
4930528F23Rik	0.169802	0.282347	-0.385083	0.0117934
4930529M08Rik	-0.175297	0.266829	0.274731	0.0782744
4930533K18Rik	-0.0514961	0.746032	0.35282	0.0219183
4930533L02Rik	0.267699	0.0865345	0.118917	0.453206
4930534B04Rik	0.081679	0.607094	-0.170017	0.281729
4930538K18Rik	0.0437274	0.783343	-0.0772297	0.626876
4930539E08Rik	-0.153376	0.332174	0.312172	0.0441502
4930542N07Rik	-0.282453	0.0699295	-0.192126	0.222869
4930543L23Rik	0.154449	0.32876	0.0939899	0.553814
4930544G11Rik	0.265568	0.0891662	0.337171	0.0289947
4930544L04Rik	-0.150356	0.341892	0.547158	0.000177052
4930544M13Rik	-0.158505	0.316062	0.143877	0.363334
4930544O15Rik	0.115141	0.467776	0.00866824	0.956551
4930546C10Rik	-0.0721082	0.649971	0.314875	0.0422525
4930547C10Rik	-0.183638	0.244373	0.0593056	0.709093
4930547M16Rik	0.0400581	0.80114	0.280868	0.071583
4930547N16Rik	-0.0676378	0.670398	0.221336	0.158933
4930548G14Rik	-0.0254774	0.872759	0.440705	0.00348864
4930548H24Rik	-0.0348236	0.826698	0.222366	0.156952
4930549C01Rik	0.0929004	0.558439	0.332747	0.0313075
4930550C14Rik	-0.0801828	0.613716	0.194015	0.218265
4930550L24Rik	-0.145447	0.358066	-0.196732	0.211761
4930553M12Rik	-0.0167536	0.916133	0.444638	0.00317578
4930555F03Rik	0.0253542	0.873369	0.255565	0.10236
4930555G01Rik	-0.276811	0.0759538	0.00222273	0.988854
4930555I21Rik	-0.1698	0.282353	0.249323	0.111318
4930555K19Rik	-0.0367126	0.817453	0.4098	0.00703543
4930556A20Rik	-0.131693	0.405781	0.239617	0.126415
4930556J24Rik	0.0981757	0.536214	0.246876	0.114988
4930557A04Rik	0.254462	0.1039	0.415431	0.00622073
4930560O18Rik	-0.106252	0.503041	0.325668	0.0353235
4930562C15Rik	0.00172017	0.991374	-0.11323	0.475244
4930563D23Rik	0.025736	0.871478	0.213868	0.173833
4930563E22Rik	-0.317597	0.0404081	0.291143	0.0613958
4930564B18Rik	-0.0432816	0.785499	0.0501249	0.752579
4930564C03Rik	-0.100528	0.526443	0.412249	0.00667042
4930564D02Rik	-0.183413	0.244961	0.494852	0.000863834
4930565B19Rik	0.0211065	0.894452	0.189119	0.230331
4930566N20Rik	-0.0438206	0.782892	0.127011	0.422822
4930567H17Rik	0.131344	0.407035	0.17769	0.26025
4930568D16Rik	0.0474673	0.765316	0.395694	0.0094915
4930569F06Rik	-0.281766	0.070642	0.277934	0.0747238
4930570N19Rik	0.0909248	0.566871	0.186746	0.236342
4930571K23Rik	0.102828	0.516978	0.238235	0.128684
4930572J05Rik	0.0323989	0.838599	-0.0388531	0.807006
4930578C19Rik	0.0417315	0.79301	0.0241404	0.879385
4930578G10Rik	0.279081	0.0734829	-0.0524014	0.741719
4930578I06Rik	-0.215367	0.170764	0.390483	0.0105686
4930578I07Rik	-0.0290051	0.855316	0.209016	0.184036
4930578N16Rik	-0.089807	0.571668	0.0757588	0.633474
4930579C12Rik	-0.0123663	0.938045	0.122367	0.44011
4930579C15Rik	0.265568	0.0891669	-0.0344204	0.828675
4930579F01Rik	0.00429924	0.978443	0.316665	0.0410323
4930579G18Rik	0.0690337	0.663993	0.214768	0.171985
4930579G22Rik	-0.204792	0.193262	0.101862	0.520942
4930579G24Rik	0.0585493	0.712643	0.283272	0.0690878
4930579J09Rik	0.239165	0.127152	0.184573	0.241938
4930579K19Rik	0.116525	0.462408	0.155188	0.326424
4930581F22Rik	-0.249269	0.111398	0.376305	0.0140428
4930583I09Rik	0.247738	0.113685	-0.0105843	0.946959
4930583K01Rik	-0.193879	0.218594	0.0554692	0.727163
4930584F24Rik	-0.321904	0.0376251	-0.0911184	0.566042
4930588N13Rik	0.0824098	0.60387	0.276395	0.0764131
4930589L23Rik	0.289271	0.0631607	0.104622	0.509654
4930590J08Rik	0.0760176	0.632311	0.0701868	0.65872
4930591A17Rik	-0.0504727	0.750916	0.165899	0.293717
4930595M18Rik	0.00474691	0.976198	0.073178	0.645119
4930596D02Rik	-0.176197	0.264343	0.214719	0.172086
4930597O21Rik	-0.227286	0.147741	0.246946	0.114883
4931400O07Rik	-0.120113	0.448643	0.42304	0.00525036
4931406B18Rik	0.152753	0.334164	0.398062	0.00903408
4931406C07Rik	-0.207384	0.187563	0.157773	0.318328
4931406H21Rik	0.274216	0.0788575	0.0311005	0.844987
4931407G18Rik	0.132	0.404678	0.417261	0.0059742
4931408A02Rik	-0.125616	0.427972	0.653006	2.76836e-06
4931408C20Rik	0.129449	0.413899	-0.0252381	0.873944
4931409K22Rik	-0.0147151	0.926308	0.276103	0.0767379
4931414P19Rik	-0.0622756	0.695211	-0.00627048	0.968562
4931417E11Rik	-0.0677208	0.670016	0.331215	0.0321432
4931417G12Rik	-0.19716	0.210749	0.209606	0.182773
4931422A03Rik	0.0537733	0.735198	-0.276338	0.0764772
4931423N10Rik	0.169143	0.284245	0.17474	0.268375
4931428F04Rik	-0.0598456	0.706562	0.544795	0.000191279
4931428L18Rik	0.0638383	0.687946	0.312766	0.0437275
4931429I11Rik	0.0620653	0.696191	0.0310568	0.845202
4931429L15Rik	-0.0366084	0.817962	0.24846	0.112602
4931429P17Rik	0.117891	0.457143	0.128506	0.417335
4931431F19Rik	0.139703	0.377564	0.198506	0.207586
4931440F15Rik	-0.0965152	0.543164	-0.0771753	0.62712
4931440L10Rik	0.197382	0.210225	0.15597	0.323963
4931440P22Rik	0.0213886	0.89305	0.31531	0.0419533
4932411E22Rik	-0.100864	0.525057	0.280607	0.0718581
4932411G14Rik	-0.00432402	0.978318	0.293973	0.0588031
4932411N23Rik	-0.109678	0.489291	0.0538649	0.734764
4932412H11Rik	0.0212916	0.893532	-0.18146	0.25011
4932414J04Rik	-0.0032319	0.983794	0.212961	0.175709
4932414N04Rik	0.0557822	0.725683	0.281037	0.0714053
4932415M13Rik	0.108554	0.493782	0.267636	0.0866115
4932416K20Rik	-0.0494241	0.755931	0.00490544	0.975404
4932418E24Rik	0.0591573	0.709789	-0.112699	0.477333
4932422M17Rik	0.116703	0.461719	-0.0949485	0.54976
4932425I24Rik	0.00532335	0.973309	0.185245	0.240198
4932430I15Rik	-0.362463	0.018325	0.185821	0.238712
4932431P20Rik	0.158738	0.315342	0.267266	0.0870643
4932435O22Rik	-0.22248	0.156733	0.0953684	0.547988
4932438A13Rik	0.348815	0.0235747	0.322992	0.0369478
4932438H23Rik	0.0239823	0.880169	0.131393	0.406861
4932441B19Rik	-0.147155	0.352388	0.268532	0.0855218
4932442L08Rik	0.0486005	0.759877	0.0835498	0.598857
4932443G14	0.247848	0.11352	-0.185042	0.240723
4932443L11Rik	0.0676649	0.670273	0.382843	0.0123361
4933400A11Rik	-0.0194355	0.902767	-0.0359581	0.821143
4933400C05Rik	-0.170562	0.280167	0.322154	0.0374687
4933401B06Rik	0.0604555	0.703707	0.178676	0.257572
4933402D24Rik	0.166769	0.291158	0.314738	0.042347
4933402E13Rik	-0.24575	0.116708	-0.0114971	0.942392
4933402J07Rik	-0.0836283	0.598512	0.263311	0.0920217
4933402N03Rik	-0.250943	0.108938	-0.143057	0.366102
4933402N22Rik	-0.10218	0.519638	0.425323	0.0049861
4933402P03Rik	-0.121939	0.441724	0.125685	0.427718
4933403F05Rik	-0.143592	0.364295	0.0399273	0.801776
4933403G14Rik	0.141447	0.371578	0.0797063	0.615832
4933403O03Rik	-0.0734819	0.643743	0.430486	0.0044309
4933404G15Rik	0.0407107	0.797967	-0.0192127	0.903876
4933404M02Rik	0.00176509	0.991149	-0.0782863	0.622154
4933405L10Rik	-0.217408	0.166649	0.313594	0.0431434
4933405O20Rik	-0.0373819	0.814183	-0.126065	0.426311
4933406J08Rik	-0.0479586	0.762956	0.160551	0.309774
4933406M09Rik	-0.160713	0.309278	0.0204134	0.8979
4933406P04Rik	-0.0307541	0.846693	0.0279735	0.86041
4933407C03Rik	-0.155314	0.326025	0.0178471	0.91068
4933407H18Rik	-0.155111	0.326666	-0.223268	0.155233
4933407I18Rik	-0.161602	0.306576	0.287296	0.0650657
4933407L21Rik	-0.0947468	0.550612	0.294144	0.0586501
4933407P14Rik	0.0529703	0.739013	-0.0994919	0.530737
4933408B17Rik	-0.326128	0.0350505	0.145271	0.358654
4933408J17Rik	0.220105	0.161322	0.115195	0.467568
4933409G03Rik	0.00544108	0.972719	0.192246	0.222573
4933409K07Rik	0.160661	0.30944	0.124242	0.433083
4933411G06Rik	0.158621	0.315703	0.222574	0.156555
4933411G11Rik	0.270725	0.0829012	0.10877	0.492919
4933411K16Rik	0.0597864	0.706839	2.30403e-05	0.999884
4933411K20Rik	-0.216678	0.168113	-0.378735	0.0133864
4933412E24Rik	-0.102144	0.519782	0.209315	0.183396
4933413G19Rik	0.0739429	0.641659	0.379875	0.0130876
4933414I15Rik	-0.0933967	0.55633	0.303989	0.0503221
4933415A04Rik	-0.071425	0.653076	0.364962	0.0174795
4933415F23Rik	0.0868198	0.584578	0.0320924	0.840106
4933416C03Rik	-0.173884	0.270765	0.229333	0.14403
4933416I08Rik	0.129094	0.415192	-0.0150648	0.924561
4933417A18Rik	-0.196331	0.212713	0.2519	0.10755
4933421E11Rik	-0.114426	0.470565	0.0471304	0.766935
4933421I07Rik	0.0594885	0.708236	0.44478	0.00316494
4933422H20Rik	0.037619	0.813025	0.0494967	0.755584
4933424B01Rik	0.0326837	0.837199	0.49521	0.000855235
4933425L06Rik	-0.113083	0.475822	0.173659	0.271393
4933425O20Rik	-0.171413	0.277738	0.223361	0.155056
4933426I21Rik	0.329165	0.0332898	-0.133921	0.397814
4933426M11Rik	0.106641	0.501471	-0.0590621	0.710236
4933427D06Rik	0.0290305	0.855191	0.0791948	0.618106
4933427D14Rik	-0.0429233	0.787234	0.464519	0.00194133
4933427G17Rik	0.049299	0.75653	0.235424	0.133391
4933427I04Rik	-0.00934165	0.953179	0.309499	0.0460946
4933427I18Rik	0.0303995	0.84844	0.190126	0.227813
4933428G20Rik	-0.125373	0.428875	0.168263	0.286797
4933428M09Rik	-0.0354205	0.823774	0.225017	0.15194
4933430H15Rik	0.168225	0.286907	0.406797	0.00750646
4933430I17Rik	0.357926	0.0199486	0.538928	0.000231176
4933431E20Rik	0.135794	0.391186	-0.0409982	0.79657
4933432B09Rik	-0.268105	0.0860394	0.238707	0.127904
4933432I09Rik	-0.124585	0.431804	0.427793	0.00471337
4933433C11Rik	0.193869	0.218618	0.0557502	0.725834
4933433P14Rik	-0.00194349	0.990254	-0.149623	0.34428
4933434E20Rik	-0.117937	0.456965	0.0994854	0.530764
4933434I20Rik	-0.270578	0.0830746	0.0614707	0.698964
4933436I01Rik	0.0720365	0.650296	-0.0529441	0.739137
4933437F05Rik	-0.130367	0.410566	0.358175	0.0198564
4933439C10Rik	0.167799	0.288146	0.152246	0.33579
4933439F11Rik	-0.134426	0.396019	0.396763	0.00928262
4933439F18Rik	0.0130201	0.934776	-0.0655478	0.68003
4933440M02Rik	0.0718824	0.650996	-0.169073	0.284448
5031410I06Rik	-0.119644	0.45043	0.132684	0.402224
5031414D18Rik	0.268982	0.084979	-0.0291342	0.854679
5031425E22Rik	-0.206541	0.189404	-0.169525	0.283144
5031434C07Rik	-0.110956	0.484213	0.394057	0.00981932
5033411D12Rik	0.207426	0.187473	0.4058	0.00766861
5033414D02Rik	0.000177898	0.999108	-0.0847038	0.5938
5033421C21Rik	0.233211	0.137186	0.0627028	0.693222
5033430I15Rik	-0.12569	0.427699	0.28389	0.0684578
5133401N09Rik	-0.0688453	0.664856	0.446875	0.003009
5330417C22Rik	0.0390862	0.80587	-0.107696	0.497221
5330417H12Rik	0.0435837	0.784038	0.424362	0.00509589
5330426P16Rik	0.12478	0.431079	-0.207244	0.187867
5330432E05Rik	-0.226847	0.148547	0.286854	0.0654982
5330437I02Rik	-0.118555	0.454593	0.391393	0.0103734
5330438D12Rik	-0.12961	0.413313	-0.20659	0.189297
5330439B14Rik	0.0542918	0.732739	0.368517	0.0163334
5430401F13Rik	-0.0584732	0.713001	0.186066	0.238082
5430405G05Rik	-0.0764029	0.630582	0.297871	0.0553767
5430411C19Rik	0.0740429	0.641207	0.284847	0.0674907
5430411K18Rik	-0.00964567	0.951657	0.510047	0.000559452
5430413K10Rik	-0.0556127	0.726485	-0.00166033	0.991674
5430416O09Rik	0.33606	0.0295617	0.0962198	0.544405
5430417C01Rik	0.06725	0.672181	-0.276543	0.0762493
5430419D17Rik	0.0844239	0.595025	0.251227	0.108524
5430421N21Rik	0.0701168	0.65904	0.0353911	0.823918
5430427O19Rik	0.0570803	0.719556	-0.0818555	0.606315
5430435G22Rik	0.0117076	0.941339	0.133092	0.400766
5430437P03Rik	-0.0924831	0.560215	0.0143637	0.928062
5530400C23Rik	-0.306823	0.0481102	0.221169	0.159254
5530401A14Rik	0.0354045	0.823852	0.0383792	0.809316
5530401N12Rik	-0.161183	0.307848	-0.0978152	0.53772
5730403B10Rik	0.101787	0.521252	0.0409583	0.796764
5730403M16Rik	0.14659	0.354258	0.224486	0.152934
5730407I07Rik	0.036181	0.820052	0.0123246	0.938254
5730408K05Rik	-0.00871216	0.956331	0.141293	0.372106
5730409E04Rik	-0.0168432	0.915686	0.412778	0.00659378
5730409K12Rik	0.154012	0.330146	0.135647	0.391702
5730419I09Rik	0.130182	0.411235	-0.279585	0.072943
5730437N04Rik	0.303949	0.0503542	0.118345	0.455397
5730455O13Rik	0.166573	0.291735	-0.0811365	0.609491
5730455P16Rik	0.0118882	0.940436	-0.0634021	0.689971
5730460C07Rik	-0.0479903	0.762804	0.354857	0.0211137
5730471H19Rik	0.461026	0.00212115	0.0136008	0.931874
5730494M16Rik	0.300819	0.0528926	0.0543594	0.732418
5730494N06Rik	-0.027177	0.864347	0.330633	0.032465
5730507C01Rik	0.148384	0.348337	0.183966	0.243517
5730508B09Rik	-0.0162373	0.918709	0.375034	0.0143968
5730522E02Rik	0.00975611	0.951104	0.376356	0.0140287
5730528L13Rik	-0.0940574	0.553528	0.0978191	0.537703
5730559C18Rik	-0.0418742	0.792318	0.189977	0.228185
5730577I03Rik	-0.0979073	0.537335	-0.0954968	0.547447
5730585A16Rik	0.014777	0.925998	-0.0468591	0.768239
5730590G19Rik	0.126466	0.424828	0.158739	0.315339
5730596B20Rik	-0.0548354	0.730163	0.329642	0.0330198
5730601F06Rik	-0.28454	0.0677991	0.111218	0.483176
5830405N20Rik	0.0121766	0.938994	0.343463	0.0259503
5830411N06Rik	0.00832603	0.958265	0.422114	0.00536098
5830415F09Rik	-0.00320441	0.983932	0.192776	0.221276
5830416P10Rik	-0.127621	0.420578	0.170703	0.279762
5830417I10Rik	0.134865	0.394464	0.0753319	0.635394
5830418K08Rik	-0.0712232	0.653995	-0.0729366	0.646212
5830433M19Rik	0.119947	0.449276	0.223574	0.154652
5830453K13Rik	0.00510694	0.974394	0.21248	0.176709
5830454E08Rik	0.137686	0.384556	0.23458	0.13483
5830472F04Rik	0.305172	0.0493893	-0.0611825	0.700309
5830473C10Rik	0.0396554	0.803099	0.187202	0.235178
5830477G23Rik	0.0385596	0.808437	0.405138	0.0077781
5930403L14Rik	-0.0465146	0.769897	0.44445	0.00319015
5930403N24Rik	-0.156689	0.321709	0.342208	0.0265357
5930412G12Rik	-0.0574942	0.717606	0.380151	0.013016
5930416I19Rik	-0.0487317	0.759248	-0.0107957	0.945901
5930422O12Rik	-0.0283494	0.858553	-0.167704	0.288424
6030405A18Rik	0.00129981	0.993482	0.312114	0.0441918
6030408B16Rik	-0.142939	0.366503	0.141989	0.36973
6030419C18Rik	-0.252265	0.107025	0.450212	0.00277453
6030422M02Rik	0.227399	0.147536	0.292371	0.0602603
6030429G01Rik	-0.123601	0.435478	0.266424	0.0881013
6030445D17Rik	0.115441	0.46661	0.247728	0.1137
6030446N20Rik	-0.05714	0.719275	0.066605	0.675151
6030452D12Rik	-0.132897	0.401464	0.275364	0.0775632
6030458C11Rik	-0.163819	0.299898	0.000254134	0.998726
6030468B19Rik	0.107314	0.49876	0.199191	0.205992
6030469F06Rik	0.119795	0.449854	0.0549582	0.729581
6030498E09Rik	0.206412	0.189686	-0.241257	0.123762
6030499A19Rik	-0.0532471	0.737697	0.0611587	0.700421
6230400D17Rik	0.0106716	0.946523	0.0368767	0.816651
6230409E13Rik	0.077725	0.624661	0.120443	0.44739
6230427J02Rik	0.228139	0.146187	0.348539	0.0236928
6330403A02Rik	-0.0723002	0.649099	0.174265	0.269698
6330403K07Rik	-0.214664	0.172198	0.102009	0.52034
6330405D24Rik	0.0772473	0.626798	0.431936	0.00428495
6330406I15Rik	-0.2028	0.197723	-0.188461	0.231987
6330407A03Rik	0.217847	0.165774	-0.153538	0.331657
6330407J23Rik	-0.131418	0.406769	0.0455707	0.774443
6330408A02Rik	0.175029	0.267572	0.287972	0.0644081
6330409D20Rik	0.0977791	0.537871	-0.224268	0.153342
6330409N04Rik	-0.156943	0.320914	0.149136	0.34587
6330416G13Rik	-0.0529517	0.739101	-0.0453253	0.775626
6330416L07Rik	-0.128388	0.417767	0.0378931	0.811687
6330444E15Rik	0.0200347	0.899785	0.376503	0.0139882
6330503K22Rik	0.0814884	0.607936	0.0340183	0.830647
6330512M04Rik	0.249984	0.110342	0.0550585	0.729107
6330527O06Rik	-0.136173	0.389853	0.441257	0.00344316
6330545A04Rik	0.0912729	0.565381	-0.0126477	0.936638
6330549D23Rik	0.152345	0.335473	0.373079	0.0149561
6330578E17Rik	-0.125156	0.429682	-0.35069	0.0227869
6430527G18Rik	0.223893	0.154051	-0.131999	0.40468
6430531B16Rik	-0.0536602	0.735735	0.338722	0.028218
6430548M08Rik	-0.0102274	0.948745	0.192152	0.222804
6430550D23Rik	-0.1192	0.452126	0.498176	0.000786863
6430553K19Rik	-0.0934733	0.556005	0.0921241	0.561746
6430571L13Rik	-0.155234	0.32628	0.0537066	0.735515
6430573F11Rik	0.0732415	0.644831	-0.0146932	0.926417
6430598A04Rik	0.128644	0.416832	0.198114	0.208504
6430601O08Rik	-0.22299	0.155761	-0.249691	0.110774
6430704M03Rik	0.0258481	0.870923	0.545169	0.000188959
6530401D17Rik	-0.0490354	0.757792	-0.198439	0.207743
6530401N04Rik	-0.0146141	0.926812	0.0458821	0.772942
6530402D11Rik	-0.0847919	0.593415	0.164512	0.297829
6530402F18Rik	0.0992331	0.531812	-0.170677	0.279836
6530403G13Rik	0.0407971	0.797547	-0.0382765	0.809817
6530411M01Rik	0.126908	0.4232	0.458259	0.0022739
6530418L21Rik	0.0113448	0.943154	0.335708	0.0297432
6720401G13Rik	-0.108544	0.49382	0.247653	0.113813
6720416L17Rik	0.032748	0.836883	0.150436	0.341633
6720456B07Rik	0.141115	0.372714	0.105253	0.507087
6720456H20Rik	0.0939612	0.553935	0.0710095	0.654968
6720457D02Rik	-0.124974	0.430355	-0.209164	0.183719
6720463M24Rik	0.160184	0.310897	0.335256	0.0299776
6720489N17Rik	0.111107	0.483615	-0.0785114	0.62115
6820408C15Rik	0.281471	0.0709502	0.276016	0.076835
6820431F20Rik	0.155279	0.326136	0.0110123	0.944818
7120432I05Rik	-0.143089	0.365994	-0.114497	0.470286
7120482A17Rik	-0.000376881	0.99811	-0.0321378	0.839883
7330403C04Rik	-0.217206	0.167053	0.196499	0.212314
7420416P09Rik	0.0710283	0.654883	0.263895	0.0912754
7420426K07Rik	0.164515	0.297821	0.399107	0.00883829
7420461P10Rik	-0.255546	0.102385	0.162682	0.303312
8030411F24Rik	0.034337	0.829084	0.262978	0.0924484
8030423F21Rik	0.00443292	0.977772	0.377421	0.0137379
8030423J24Rik	0.170129	0.281407	0.252637	0.10649
8030462N17Rik	-0.159283	0.313662	-0.300112	0.0534795
8030474K03Rik	-0.124582	0.431816	0.148298	0.348617
8430406I07Rik	-0.0445296	0.779466	0.0199146	0.900382
8430408G22Rik	0.249767	0.110662	-0.21139	0.178992
8430410A17Rik	-0.132595	0.402545	-0.024001	0.880077
8430410K20Rik	0.113407	0.474552	-0.122843	0.438322
8430426H19Rik	-0.136927	0.387207	-0.268237	0.0858793
8430427H17Rik	0.089791	0.571737	0.405515	0.00771568
8430429K09Rik	-0.0551545	0.728652	0.510187	0.000557163
8430432A02Rik	0.0741317	0.640806	0.0493344	0.75636
9030025P20Rik	0.0484475	0.76061	-0.141227	0.372331
9030224M15Rik	0.0250456	0.874898	0.311119	0.0449082
9030409G11Rik	0.037101	0.815555	0.20187	0.199832
9030418K01Rik	-0.214981	0.171551	-0.194246	0.217707
9030425E11Rik	-0.0936981	0.555051	0.418853	0.00576662
9030612E09Rik	0.00459592	0.976955	0.136981	0.387018
9030617O03Rik	-0.199432	0.205433	0.174394	0.26934
9030619P08Rik	-0.0714436	0.652992	0.293666	0.0590801
9030624G23Rik	0.000264023	0.998676	-0.152112	0.336221
9030624J02Rik	-0.0247902	0.876164	0.0859065	0.58855
9030625A04Rik	-0.150167	0.342508	0.106018	0.503989
9130011E15Rik	-0.133654	0.398764	0.116607	0.46209
9130014G24Rik	0.196881	0.211408	0.290166	0.062312
9130017N09Rik	0.0452358	0.776058	0.126153	0.425985
9130019O22Rik	0.0152401	0.923686	0.292389	0.0602435
9130019P16Rik	0.0389105	0.806727	0.277773	0.0748991
9130023H24Rik	-0.00118537	0.994056	0.0885384	0.577135
9130219A07Rik	0.129079	0.415245	0.351319	0.0225272
9130230L23Rik	0.193587	0.219302	0.0441933	0.781091
9130401M01Rik	-0.170235	0.281104	0.286952	0.0654017
9130404D08Rik	0.00464515	0.976709	-0.0886492	0.576656
9130404H23Rik	0.125904	0.426909	0.289828	0.0626316
9130409I23Rik	0.0048667	0.975598	0.288479	0.0639191
9230009I02Rik	-0.0462811	0.771021	0.355383	0.02091
9230019H11Rik	-0.0175787	0.912018	0.219082	0.163327
9230104L09Rik	0.0825245	0.603365	0.270523	0.0831395
9230105E10Rik	0.131524	0.406387	-0.0647613	0.683668
9230107M04Rik	0.132862	0.401587	-0.0398032	0.80238
9230109A22Rik	-0.00730807	0.963364	0.159563	0.312801
9230110C19Rik	-0.0443516	0.780326	0.245426	0.117206
9230110F15Rik	-0.0513814	0.746579	0.23271	0.138057
9230110K08Rik	-0.0507091	0.749787	0.158263	0.31681
9230112D13Rik	-0.0189951	0.90496	0.534125	0.000269268
9230112E08Rik	-0.120655	0.446585	-0.305974	0.0487646
9230113P08Rik	0.206728	0.188994	-0.0691132	0.663629
9230115E21Rik	-0.0220729	0.889649	0.0778103	0.62428
9330020H09Rik	0.0579442	0.715489	0.31277	0.0437243
9330101J02Rik	0.135448	0.392405	0.252923	0.106082
9330121J05Rik	0.00924378	0.953669	0.451248	0.00270508
9330129D05Rik	-0.0616446	0.698153	-0.0750673	0.636586
9330132A10Rik	0.153058	0.333189	0.0893412	0.573673
9330133O14Rik	-0.0637823	0.688206	0.137221	0.386181
9330151L19Rik	-0.0690121	0.664092	0.24716	0.114557
9330154J02Rik	0.22334	0.155096	0.4397	0.00357277
9330154K18Rik	0.232397	0.138603	-0.174696	0.268498
9330155M09Rik	-0.210443	0.180992	0.29385	0.0589142
9330158H04Rik	0.0383418	0.809499	0.0104842	0.94746
9330159F19Rik	0.133163	0.400514	0.170695	0.279785
9330160F10Rik	-0.0564882	0.722349	0.035417	0.823791
9330161L09Rik	0.186402	0.237223	0.240189	0.125485
9330171B17Rik	0.0433378	0.785228	0.293876	0.0588912
9330175E14Rik	0.225538	0.150968	0.0567448	0.721138
9330176C04Rik	0.0506553	0.750044	0.357117	0.0202502
9330182L06Rik	0.158278	0.316764	0.215942	0.169597
9430002A10Rik	-0.0934343	0.55617	0.48211	0.00122483
9430007A20Rik	-0.0306537	0.847187	0.365058	0.0174476
9430008C03Rik	0.12414	0.433465	0.280631	0.0718328
9430015G10Rik	0.00788177	0.96049	0.447428	0.00296899
9430016H08Rik	0.0395482	0.803621	-0.33394	0.0306694
9430020K01Rik	-0.0568123	0.72082	0.207638	0.187012
9430021M05Rik	-0.0959095	0.545709	0.0410315	0.796408
9430023L20Rik	-0.0628604	0.692489	-0.154849	0.327496
9430025C20Rik	0.0536027	0.736008	0.15015	0.342565
9430025M13Rik	-0.220349	0.160846	0.0135999	0.931879
9430031J16Rik	0.0207862	0.896046	0.120705	0.446393
9430038I01Rik	0.206632	0.189203	0.433138	0.0041672
9430041J12Rik	0.0499609	0.753362	0.172093	0.275806
9430053O09Rik	-0.0735989	0.643214	0.145226	0.358805
9430069I07Rik	0.26902	0.0849329	0.18701	0.235667
9430070O13Rik	0.21868	0.164121	-0.0677776	0.669755
9430076C15Rik	0.107955	0.496184	0.301706	0.0521626
9430077A04Rik	0.0624924	0.694201	0.151306	0.338816
9430078G10Rik	-0.0674661	0.671187	0.235601	0.13309
9430097D07Rik	0.141207	0.372397	0.205303	0.192129
9530002B09Rik	-0.0107188	0.946286	0.483524	0.00117907
9530002K18Rik	-0.123042	0.437573	0.134684	0.395105
9530003J23Rik	-0.0516479	0.745308	0.436636	0.00384043
9530008L14Rik	0.0842311	0.595869	0.373256	0.0149047
9530009G21Rik	0.0749299	0.637205	-0.0986859	0.534088
9530020O07Rik	0.173634	0.271464	0.344785	0.0253459
9530053A07Rik	-0.0310345	0.845312	0.474477	0.00150026
9530056K15Rik	-0.0353738	0.824003	0.410434	0.00693936
9530068E07Rik	0.268236	0.0858801	0.309892	0.0458049
9530077C05Rik	0.0313687	0.843667	0.285895	0.0664437
9530085L02Rik	-0.0666939	0.674741	0.00288695	0.985523
9530091C08Rik	0.0755333	0.634488	-0.0300374	0.850224
9630014M24Rik	-0.0578198	0.716074	0.141637	0.370928
9630028B13Rik	-0.0262485	0.868941	-0.0548394	0.730144
9630041A04Rik	0.089753	0.5719	0.144637	0.360777
9830001H06Rik	-0.0948774	0.55006	0.49686	0.000816565
9830004L10Rik	0.0501078	0.75266	-0.14886	0.346774
9830107B12Rik	0.0524824	0.741334	0.129868	0.412374
9830163H01Rik	0.0627042	0.693216	-0.179181	0.256209
9930005F22Rik	-0.0352608	0.824556	0.438094	0.00371095
9930012K11Rik	0.0612683	0.699909	0.0572634	0.718694
9930013L23Rik	0.0727599	0.647013	0.0925882	0.559768
9930014A18Rik	0.100087	0.528269	0.285555	0.0667822
9930021J03Rik	0.0357796	0.822016	-0.0315385	0.842831
9930022D16Rik	0.00637042	0.968062	0.495522	0.000847802
9930023K05Rik	0.0521203	0.743058	0.345156	0.0251783
9930032O22Rik	0.181391	0.250294	0.322914	0.0369961
9930104L06Rik	0.154705	0.327949	0.314151	0.0427537
9930111J21Rik1	-0.0357598	0.822113	-0.0822112	0.604745
9930111J21Rik2	-0.200221	0.203608	-0.0679975	0.668745
A030009H04Rik	-0.202082	0.199349	0.475846	0.00144717
A130010J15Rik	0.163794	0.299972	0.15389	0.330534
A130014H13Rik	-0.142227	0.368918	0.229516	0.143702
A130022J15Rik	-0.155495	0.325454	0.233918	0.135965
A130042E20Rik	0.0213562	0.893211	0.35315	0.021786
A130049A11Rik	0.0753792	0.635181	-0.136775	0.38774
A130050O07Rik	0.0663664	0.676251	0.156231	0.323142
A130051J06Rik	-0.339583	0.0277944	0.339481	0.0278443
A130082M07Rik	0.0719066	0.650886	0.305894	0.0488268
A1bg	0.18146	0.25011	-0.0216403	0.891799
A1cf	0.0884077	0.577699	0.217975	0.165519
A230006K03Rik	-0.132238	0.403822	0.057409	0.718008
A230050P20Rik	-0.11368	0.473482	0.50688	0.000613501
A230051G13Rik	0.190253	0.227497	0.175034	0.267559
A230051N06Rik	0.0577653	0.71633	0.430912	0.00438752
A230052G05Rik	0.158083	0.317366	0.401376	0.00842566
A230056P14Rik	-0.142153	0.369171	-0.0735973	0.643221
A230072I06Rik	-0.0106725	0.946518	0.243034	0.120934
A230083G16Rik	-0.0631953	0.690932	0.423194	0.0052321
A2ld1	0.241274	0.123734	0.056047	0.724432
A2m	0.256585	0.100949	0.335452	0.029876
A330008L17Rik	-0.12439	0.432533	0.557764	0.000124253
A330017A19Rik	0.092763	0.559024	0.52933	0.000312841
A330021E22Rik	0.19265	0.221584	-0.15472	0.327902
A330023F24Rik	0.103981	0.512264	0.0739264	0.641733
A330041J22Rik	0.149412	0.34497	0.464259	0.0019542
A330049M08Rik	0.157394	0.31951	0.301404	0.0524101
A330050B17Rik	0.229786	0.143218	0.0974126	0.539403
A330070K13Rik	-0.110074	0.487715	0.478802	0.00133812
A330084C13Rik	0.0908588	0.567154	0.347458	0.0241592
A3galt2	0.0534743	0.736618	0.0441174	0.781457
A430005L14Rik	0.104811	0.508883	-0.211653	0.17844
A430010J10Rik	-0.105958	0.504232	0.428569	0.00463044
A430033K04Rik	-0.0673708	0.671625	0.298736	0.0546379
A430057M04Rik	0.0359348	0.821257	0.52604	0.000346315
A430060F13Rik	0.324036	0.0363071	0.170493	0.280362
A430072C10Rik	0.195869	0.213812	0.203776	0.195528
A430078G23Rik	-0.0264805	0.867792	-0.163435	0.301049
A430084P05Rik	0.149648	0.344199	0.0628826	0.692386
A430089I19Rik	-0.0296879	0.851948	-0.218132	0.165206
A430090L17Rik	-0.0344666	0.828448	0.463976	0.00196836
A430093F15Rik	-0.0270527	0.864962	0.326334	0.0349283
A430107O13Rik	-0.00489338	0.975464	-0.0919826	0.562349
A430110L20Rik	0.00108006	0.994584	-0.288028	0.0643541
A430110N23Rik	0.0756059	0.634162	0.142414	0.368285
A4galt	-0.105469	0.506212	0.232273	0.13882
A4gnt	0.206753	0.188939	0.343508	0.0259298
A530016L24Rik	0.0637778	0.688226	0.536121	0.000252802
A530021J07Rik	-0.11882	0.453577	0.391236	0.0104068
A530023O14Rik	-0.391646	0.0103197	0.0615401	0.69864
A530032D15Rik	-0.149737	0.343909	-0.0343774	0.828885
A530040E14Rik	0.075734	0.633586	0.0892101	0.574237
A530053G22Rik	0.0657637	0.679033	0.318079	0.0400886
A530054K11Rik	0.0869406	0.584053	0.298877	0.0545188
A530064D06Rik	-0.165686	0.294347	0.0677602	0.669835
A530088E08Rik	0.0799422	0.614784	0.509646	0.000566046
A530095I07Rik	0.219085	0.163322	0.124289	0.43291
A530099J19Rik	-0.015951	0.920137	-0.03035	0.848683
A630001G21Rik	0.0982398	0.535947	-0.0282881	0.858856
A630001O12Rik	-0.0686463	0.665768	-0.134282	0.39653
A630007B06Rik	-0.0187762	0.906051	0.00664149	0.966703
A630010A05Rik	-0.106074	0.50376	-0.0106924	0.946418
A630024P14Rik	0.2777	0.0749782	-0.083245	0.600196
A630033E08Rik	-0.115329	0.467046	0.135752	0.391335
A630033H20Rik	-0.35091	0.0226955	-0.26244	0.0931413
A630038E17Rik	-0.0935673	0.555606	-0.355969	0.0206852
A630052C17Rik	0.0890436	0.574955	0.221482	0.158651
A630055G03Rik	-0.268077	0.0860736	-0.0373836	0.814174
A630072L19Rik	-0.139593	0.377942	0.54693	0.000178384
A630072M18Rik	-0.193708	0.219009	-0.457502	0.00231732
A630089N07Rik	0.0160738	0.919525	0.0952236	0.548599
A630091E08Rik	-0.00843841	0.957702	0.0260299	0.870023
A630095E13Rik	-0.158803	0.31514	0.319928	0.038882
A630098A13Rik	-0.0378642	0.811829	0.175088	0.267409
A730011L01Rik	0.256003	0.101752	-0.309987	0.0457344
A730013G03Rik	0.209306	0.183415	0.561952	0.000107678
A730017C20Rik	0.0507402	0.749638	0.0479663	0.762919
A730017L22Rik	0.0248425	0.875904	0.492312	0.000927092
A730018C14Rik	0.0705547	0.657041	0.220516	0.160521
A730020M07Rik	0.0500069	0.753143	0.175627	0.265915
A730037C10Rik	-0.0739193	0.641765	0.0742122	0.640442
A730045E13Rik	-0.0363512	0.81922	0.30889	0.0465477
A730069N07Rik	-0.0885579	0.57705	-0.081716	0.60693
A730076H11Rik	-0.130301	0.410803	-0.305034	0.0494972
A830005F24Rik	0.080232	0.613498	0.347025	0.0243481
A830007P12Rik	-0.156853	0.321194	0.24161	0.123196
A830010M20Rik	0.0255266	0.872515	0.152907	0.333672
A830018L16Rik	0.218823	0.163839	0.263257	0.09209
A830019P07Rik	-0.223073	0.155604	0.202362	0.198714
A830021K08Rik	0.00852998	0.957243	0.357014	0.020289
A830031A19Rik	-0.0336579	0.832415	0.400808	0.00852733
A830039N20Rik	-0.048221	0.761697	-0.205893	0.190827
A830073O21Rik	-0.0131348	0.934203	0.267008	0.0873805
A830080D01Rik	-0.153042	0.333239	-0.181993	0.248698
A830093I24Rik	-0.139202	0.379293	-0.246319	0.115837
A930002H24Rik	-0.16317	0.301844	0.444528	0.00318419
A930002I21Rik	0.243195	0.120681	0.47897	0.00133216
A930003A15Rik	0.0766321	0.629553	0.327487	0.0342533
A930004D18Rik	-0.0517587	0.74478	0.0502829	0.751823
A930005H10Rik	-0.000159831	0.999198	0.0917403	0.563383
A930005I04Rik	-0.153817	0.330767	0.581425	5.39214e-05
A930006D01Rik	0.0361516	0.820196	0.110392	0.486452
A930011G23Rik	-0.105531	0.50596	0.469178	0.00172244
A930017M01Rik	-0.134766	0.394815	0.436722	0.00383263
A930018M24Rik	-0.208088	0.186035	-0.224374	0.153143
A930018P22Rik	0.0666826	0.674793	0.0331189	0.835061
A930024E05Rik	-0.25467	0.103609	0.255624	0.102277
A930038C07Rik	0.315276	0.0419762	0.137415	0.385504
A930039A15Rik	0.109955	0.48819	-0.12946	0.413859
AA066038	0.0151159	0.924306	0.28721	0.0651495
AA386476	-0.0159868	0.919959	0.377028	0.0138446
AA388235	-0.251901	0.107549	0.0961417	0.544733
AA408296	0.172918	0.273477	0.188206	0.232632
AA415398	0.269765	0.0840404	-0.220193	0.161149
AA467197	0.0723666	0.648797	-0.219368	0.162766
AA474408	0.0711746	0.654216	0.0385321	0.808571
AA881470	-0.0589889	0.710579	0.246241	0.115955
AA960436	-0.114052	0.472028	-0.00454072	0.977232
AA986860	0.000475838	0.997614	0.449003	0.00285754
AA987161	-0.0851646	0.591786	-0.179351	0.255751
Aaas	-0.106475	0.502142	-0.0666912	0.674754
Aacs	0.0709783	0.65511	-0.205562	0.191555
Aadac	-0.0467914	0.768565	0.121904	0.441857
Aadacl2	-0.119462	0.451125	0.266171	0.0884158
Aadat	0.0149723	0.925023	0.228678	0.14521
Aagab	0.0062183	0.968824	-0.0624451	0.694422
Aak1	0.119471	0.451091	-0.0274976	0.862762
Aamp	0.0433351	0.785241	0.0352229	0.824742
Aanat	0.0181637	0.909102	-0.162247	0.304624
Aard	-0.153022	0.333302	-0.0151372	0.9242
Aars	0.200572	0.202799	0.0949626	0.5497
Aars2	-0.128845	0.416097	0.292503	0.0601386
Aarsd1	0.207372	0.18759	0.00633854	0.968221
Aasdh	0.233077	0.137419	0.0960694	0.545037
Aasdhppt	-0.0536451	0.735807	0.223289	0.155194
Aass	-0.000424456	0.997871	0.223553	0.154692
Aatf	0.0253199	0.873539	-0.120469	0.44729
Aatk	0.0049847	0.975007	0.330018	0.0328088
AB041803	-0.0201008	0.899455	-0.0477022	0.764187
AB041806	-0.0708022	0.655913	0.231867	0.13953
AB056442	-0.0740532	0.64116	0.266398	0.0881337
AB099516	-0.138266	0.382539	0.140314	0.375462
AB124611	-0.146422	0.354818	0.22861	0.145334
Abat	0.0195482	0.902206	0.343261	0.0260439
Abca1	-0.178711	0.257478	-0.153073	0.333141
Abca12	0.0971538	0.540486	-0.145148	0.359064
Abca13	0.0721903	0.649598	0.273446	0.0797364
Abca14	0.145172	0.358985	0.0347691	0.826965
Abca15	-0.151975	0.336661	0.316095	0.0414175
Abca16	0.119025	0.452793	0.404023	0.00796546
Abca17	0.180854	0.251723	0.0638208	0.688027
Abca2	0.211774	0.178186	0.0946446	0.551043
Abca3	0.0650423	0.682367	-0.375917	0.0141499
Abca4	0.0163613	0.91809	0.61351	1.55884e-05
Abca5	-0.0741934	0.640527	0.172055	0.275915
Abca6	-0.0324659	0.83827	0.122481	0.439684
Abca7	0.141697	0.370725	0.12259	0.439272
Abca8a	-0.102823	0.516998	0.0865798	0.58562
Abca8b	-0.0423936	0.7898	0.010997	0.944894
Abca9	-0.0497166	0.754531	0.287765	0.0646091
Abcb10	-0.155087	0.326742	-0.169221	0.284022
Abcb11	-0.248097	0.113146	-0.029827	0.851262
Abcb1a	0.0859559	0.588335	-0.25361	0.105104
Abcb1b	0.141569	0.371161	0.436287	0.00387198
Abcb4	-0.0853988	0.590764	-0.0415905	0.793694
Abcb5	-0.147933	0.349818	0.406612	0.0075363
Abcb6	0.106823	0.500737	0.365574	0.0172775
Abcb7	-0.191987	0.223209	-0.139458	0.378409
Abcb8	-0.10989	0.488448	0.0653074	0.681141
Abcb9	-0.0123723	0.938015	0.228017	0.146409
Abcc1	0.0236746	0.881696	0.0847265	0.593701
Abcc10	0.156488	0.322336	0.183895	0.243703
Abcc12	0.334619	0.0303111	0.418926	0.00575722
Abcc2	0.0582885	0.713869	-0.231474	0.140222
Abcc3	0.0798372	0.61525	0.184812	0.241319
Abcc4	0.0902027	0.569968	0.318675	0.0396965
Abcc5	0.168541	0.285988	-0.0788399	0.619686
Abcc6	0.0728307	0.646692	0.403071	0.00812829
Abcc8	-0.100797	0.525332	0.196879	0.211411
Abcc9	0.128952	0.415707	0.147381	0.351641
Abcd1	-0.0874711	0.581752	-0.275326	0.0776055
Abcd2	-0.0647739	0.683609	0.153697	0.33115
Abcd3	-0.105121	0.507625	-0.191534	0.224323
Abcd4	0.0706878	0.656434	0.538534	0.000234111
Abce1	0.0328023	0.836616	0.242915	0.121122
Abcf1	-0.0645841	0.684488	-0.12455	0.431935
Abcf2	0.0989435	0.533016	-0.201419	0.200858
Abcf3	0.103662	0.513564	0.169451	0.283358
Abcg1	-0.0744652	0.6393	0.208699	0.184717
Abcg2	0.121242	0.444357	0.0348618	0.826511
Abcg3	-0.0063253	0.968288	0.298267	0.0550371
Abcg4	-0.110089	0.487655	-0.0957053	0.546569
Abcg5	0.0956843	0.546657	0.180743	0.252018
Abcg8	-0.0457396	0.773629	0.165427	0.295115
Abhd1	0.127307	0.421732	0.110444	0.486244
Abhd10	0.108575	0.493699	-0.0677323	0.669963
Abhd11	-0.277659	0.0750229	0.184507	0.242108
Abhd12	-0.23536	0.133499	-0.277357	0.0753536
Abhd12b	0.141439	0.371604	0.282038	0.0703599
Abhd13	0.112931	0.476418	0.355736	0.0207744
Abhd14a	-0.0315059	0.842991	0.00967302	0.95152
Abhd14b	0.0936492	0.555258	-0.219182	0.16313
Abhd15	-0.0458714	0.772994	0.361222	0.0187577
Abhd16a	-0.00665856	0.966618	0.272283	0.0810772
Abhd17	-0.16456	0.297686	-0.112007	0.480058
Abhd2	0.130311	0.41077	-0.146735	0.353779
Abhd3	-0.0250447	0.874903	-0.058549	0.712645
Abhd4	0.0785993	0.620758	-0.33214	0.0316362
Abhd5	0.0498836	0.753732	0.112244	0.479122
Abhd6	-0.0315481	0.842784	0.525065	0.000356834
Abhd8	0.190496	0.226892	0.305647	0.0490189
Abi1	0.110571	0.48574	-0.103747	0.51322
Abi2	0.101618	0.521949	0.062803	0.692756
Abi3	-0.198598	0.207371	0.33834	0.0284079
Abi3bp	-0.151695	0.337562	0.121724	0.442536
Abl1	-0.118665	0.454171	0.271874	0.0815528
Abl2	-0.0843834	0.595202	-0.0962243	0.544386
Ablim1	0.0219152	0.890432	0.35664	0.02043
Ablim2	0.0223221	0.888411	-0.109915	0.488351
Ablim3	0.134649	0.395231	0.0276217	0.862149
Abo	-0.0418227	0.792568	0.193847	0.218672
Abp1	-0.0927914	0.558903	0.394376	0.0097547
Abpa	0.186139	0.237895	0.297404	0.0557786
Abpb	-0.119209	0.452089	-0.238608	0.128068
Abpd	-0.115875	0.464926	0.0422283	0.790601
Abpe	-0.0196763	0.901568	0.383976	0.012059
Abpg	0.0942182	0.552847	0.403891	0.00798786
Abpz	0.00490748	0.975394	0.199476	0.205329
Abr	0.236006	0.132406	0.0811365	0.609491
Abra	-0.169882	0.282115	-0.0860651	0.58786
Abt1	0.191717	0.223874	-0.262605	0.0929292
Abtb1	-0.137654	0.38467	0.366129	0.0170958
Abtb2	-0.109046	0.491813	0.29815	0.0551376
Acaa1a	-0.0443788	0.780195	0.0699086	0.659991
Acaa1b	0.198932	0.206594	0.116653	0.461914
Acaa2	-0.306076	0.0486856	0.0209242	0.895359
Acaca	0.0776731	0.624893	-0.0335138	0.833122
Acacb	-0.178571	0.257858	0.106644	0.50146
Acad10	-0.0158336	0.920723	0.423989	0.00513911
Acad11	-0.0333063	0.834141	0.0626245	0.693587
Acad8	0.294691	0.0581595	0.127183	0.422188
Acad9	-0.0209991	0.894987	-0.279121	0.0734398
Acadl	-0.322705	0.0371257	-0.0875617	0.581359
Acadm	-0.323711	0.0365052	0.0237117	0.881512
Acads	-0.00354036	0.982247	0.0847488	0.593604
Acadsb	0.0405157	0.798915	0.238768	0.127805
Acadvl	-0.29161	0.0609619	-0.270601	0.0830473
Acan	-0.0205223	0.897358	0.0438797	0.782606
Acap1	0.011405	0.942853	0.33151	0.0319806
Acap2	-0.10557	0.505804	-0.0587126	0.711877
Acap3	0.0406589	0.798219	0.183379	0.245049
Acat1	-0.416118	0.00612715	-0.100683	0.525806
Acat2	0.00220408	0.988947	0.0207391	0.89628
Acat3	-0.125879	0.427001	0.323759	0.0364761
Acbd3	-0.128437	0.417588	0.241337	0.123634
Acbd4	-0.046465	0.770135	0.362239	0.0184027
Acbd5	-0.0938732	0.554309	-0.290707	0.0618031
Acbd6	-0.121701	0.442622	0.396774	0.00928044
Acbd7	-0.0166435	0.916682	0.263834	0.0913537
Accn1	0.0961882	0.544537	0.189518	0.229331
Accn2	0.0909476	0.566774	-0.0374422	0.813889
Accn3	0.131829	0.405291	-0.266876	0.087544
Accn4	-0.0925737	0.559829	0.397013	0.00923432
Accn5	0.0457014	0.773813	-0.0704503	0.657518
Accs	-0.151778	0.337297	0.238822	0.127716
Accsl	-0.0965161	0.54316	0.496226	0.000831235
Acd	-0.00410695	0.979407	0.0304933	0.847977
Ace	-0.248402	0.112689	0.117186	0.459857
Ace2	-0.173018	0.273194	0.0319585	0.840764
Acer1	-0.0419064	0.792162	0.454252	0.00251222
Acer2	-0.00013066	0.999345	0.367266	0.0167293
Acer3	0.0944978	0.551664	0.36079	0.0189104
Ache	0.0901242	0.570305	-0.151192	0.339184
Acin1	0.140124	0.376114	0.407798	0.00734642
Acly	0.0572514	0.71875	0.305488	0.0491426
Acmsd	-0.0262349	0.869008	0.253079	0.105858
Acn9	0.0486668	0.759559	0.156524	0.322223
Acnat1	-0.0219731	0.890145	0.297086	0.056053
Acnat2	0.028167	0.859454	0.174288	0.269634
Aco1	-0.0662111	0.676967	0.24296	0.121052
Aco2	-0.229527	0.143681	0.335122	0.0300477
Acot1	-0.0708006	0.65592	-0.253584	0.10514
Acot10	0.25838	0.0985044	-0.233639	0.136446
Acot11	-0.21549	0.170514	-0.164488	0.297902
Acot12	0.194338	0.217484	0.213252	0.175105
Acot13	-0.133844	0.398088	0.0986954	0.534049
Acot2	-0.153275	0.332495	-0.178491	0.258074
Acot3	0.0313965	0.84353	0.250176	0.11006
Acot4	-0.0399979	0.801433	-0.0803895	0.6128
Acot5	0.0609669	0.701316	0.0908371	0.567247
Acot6	-0.0762199	0.631403	0.303097	0.0510347
Acot7	0.089392	0.573454	-0.0436111	0.783905
Acot8	0.197791	0.209263	-0.117317	0.45935
Acot9	-0.0051273	0.974292	0.372475	0.0151325
Acox1	0.0714385	0.653015	0.129611	0.41331
Acox2	-0.129928	0.412158	-0.138078	0.383192
Acox3	0.173133	0.272872	-0.321433	0.0379216
Acoxl	0.107405	0.498392	0.216315	0.168845
Acp1	0.0199371	0.90027	0.333062	0.0311378
Acp2	-0.196542	0.212211	0.066799	0.674257
Acp5	-0.0244311	0.877944	0.246765	0.115158
Acp6	0.137566	0.384976	0.183391	0.245019
Acpl2	-0.133565	0.399081	0.232062	0.139189
Acpp	-0.114898	0.468722	-0.0138965	0.930396
Acpt	-0.0826903	0.602635	0.352923	0.0218768
Acr	-0.0884499	0.577517	0.258694	0.0980818
Acrbp	-0.140268	0.375618	0.1704	0.28063
Acrv1	0.200512	0.202938	0.204831	0.193176
Acsbg1	0.0606683	0.702712	0.218997	0.163495
Acsbg2	0.0363956	0.819003	0.170818	0.279433
Acsf2	0.121405	0.443741	0.0399752	0.801543
Acsf3	0.075866	0.632992	0.00636931	0.968067
Acsl1	-0.216802	0.167863	-0.0293138	0.853793
Acsl3	-0.0184716	0.907568	0.322557	0.0372172
Acsl4	-0.217487	0.166491	-0.171106	0.278613
Acsl5	-0.0490738	0.757608	-0.237165	0.130459
Acsl6	-0.00915715	0.954103	-0.0256948	0.871682
Acsm1	-0.133556	0.399111	-0.0130935	0.934409
Acsm2	0.0831526	0.600602	0.49212	0.000932055
Acsm3	-0.0119101	0.940326	0.342054	0.0266079
Acsm4	0.081472	0.608008	0.366339	0.0170277
Acsm5	0.0680611	0.668453	0.210516	0.180838
Acss1	-0.266938	0.0874678	-0.00905481	0.954615
Acss2	-0.130435	0.410319	0.226081	0.14996
Acss3	0.146586	0.354271	0.411281	0.00681264
Acta1	0.127996	0.419204	0.396977	0.00924124
Acta2	-0.0824546	0.603673	-0.0417422	0.792958
Actb	-0.185674	0.239091	0.0882189	0.578515
Actbl2	-0.122662	0.439002	-0.0925475	0.559941
Actc1	0.145907	0.356531	-0.0216097	0.891951
Actg1	-0.0685207	0.666344	0.173409	0.272094
Actg2	-0.25478	0.103454	0.334076	0.030597
Actl6a	0.0758145	0.633224	-0.214052	0.173455
Actl6b	-0.202787	0.197753	0.313243	0.04339
Actl7a	-0.0880912	0.579067	0.576038	6.55794e-05
Actl7b	-0.206124	0.190318	0.46703	0.00182046
Actl9	0.142794	0.366993	0.265454	0.0893095
Actn1	0.0667858	0.674318	-0.0112643	0.943557
Actn2	-0.17696	0.262246	0.265273	0.089536
Actn3	0.0528271	0.739694	0.323149	0.0368508
Actn4	-0.265685	0.0890205	0.248158	0.113054
Actr10	-0.0868133	0.584606	-0.0077348	0.961226
Actr1a	0.0666689	0.674857	-0.0357133	0.822341
Actr1b	0.021327	0.893356	-0.0197711	0.901096
Actr2	0.113485	0.474244	0.014017	0.929794
Actr3	-0.0100022	0.949872	0.27784	0.0748256
Actr3b	0.126158	0.425965	-0.0745175	0.639064
Actr5	-0.178798	0.257244	-0.16317	0.301843
Actr6	0.230084	0.142685	-0.177296	0.261328
Actr8	-0.0012685	0.993639	0.287178	0.0651808
Actrt1	0.353861	0.0215038	0.150471	0.34152
Actrt2	-0.280532	0.0719375	0.089429	0.573295
Acvr1	0.0239578	0.880291	0.0536585	0.735743
Acvr1b	0.216249	0.168977	-0.255377	0.102621
Acvr1c	0.130335	0.410683	0.194247	0.217704
Acvr2a	-0.0905348	0.568543	0.0721621	0.649726
Acvr2b	-0.273335	0.0798635	0.52446	0.000363501
Acvrl1	-0.0254473	0.872908	0.341547	0.0268482
Acy1	-0.153246	0.332588	0.218846	0.163793
Acy3	0.0836119	0.598584	0.00439528	0.977961
Acyp1	0.0150734	0.924518	0.356163	0.0206111
Acyp2	-0.0148831	0.925469	-0.165917	0.293665
Ada	0.252799	0.106259	0.263938	0.0912211
Adad1	0.0552783	0.728066	0.363823	0.0178607
Adad2	0.01542	0.922788	0.378677	0.0134017
Adal	-0.056241	0.723516	0.0806218	0.61177
Adam10	0.0106195	0.946783	-0.281836	0.0705699
Adam11	0.0180789	0.909525	-0.191734	0.223831
Adam12	-0.165281	0.295547	0.13841	0.382038
Adam15	-0.153324	0.33234	0.656028	2.40046e-06
Adam17	-0.168484	0.286155	0.506151	0.000626581
Adam18	-0.140977	0.373187	0.369905	0.0159034
Adam19	0.0674067	0.67146	0.315391	0.0418976
Adam1a	-0.154438	0.328796	-0.121725	0.442533
Adam1b	0.298923	0.0544792	0.356888	0.0203363
Adam2	-0.070002	0.659564	-0.0819252	0.606007
Adam21	-0.0585486	0.712647	0.303098	0.0510345
Adam22	0.0319456	0.840828	-0.005392	0.972965
Adam23	0.265866	0.0887951	0.299296	0.054164
Adam24	-0.0681714	0.667947	0.0304196	0.848341
Adam25	0.0209912	0.895026	0.165765	0.294115
Adam26a	-0.131608	0.406085	-0.170124	0.281422
Adam26b	0.114886	0.468771	0.0114069	0.942844
Adam28	-0.0488056	0.758894	0.226503	0.149181
Adam29	-0.219901	0.16172	-0.0758201	0.633199
Adam3	-0.0985159	0.534796	0.0888951	0.575595
Adam30	-0.00295669	0.985174	0.177241	0.261476
Adam32	-0.0358074	0.82188	0.0130175	0.934789
Adam33	0.0174164	0.912827	0.0391218	0.805697
Adam34	-0.0218062	0.890974	-0.139868	0.376995
Adam39	-0.00406473	0.979618	0.110934	0.484303
Adam4	0.194336	0.21749	-0.160301	0.310538
Adam5	-0.194154	0.217929	0.105548	0.505891
Adam6a	-0.00237602	0.988085	0.150069	0.342828
Adam6b	-0.0107745	0.946008	0.0415084	0.794093
Adam7	0.295824	0.0571555	0.293203	0.0594997
Adam8	0.132374	0.403334	0.313608	0.0431337
Adam9	-0.0730368	0.645758	0.0788296	0.619732
Adamdec1	-0.0690049	0.664125	0.432961	0.00418437
Adamts1	0.0972704	0.539998	-0.0311278	0.844852
Adamts10	0.143443	0.364799	0.439124	0.0036218
Adamts12	-0.212292	0.177101	-0.0163133	0.918329
Adamts13	-0.129691	0.413019	0.615277	1.45012e-05
Adamts14	-0.0607142	0.702498	0.267339	0.0869744
Adamts15	-0.0524311	0.741577	0.271018	0.0825552
Adamts16	0.0055751	0.972047	0.309089	0.0463994
Adamts17	0.1534	0.332096	0.27489	0.0780958
Adamts18	0.167936	0.287748	0.2255	0.151039
Adamts19	-0.0295868	0.852446	0.453144	0.00258192
Adamts2	0.0113232	0.943262	0.398871	0.00888215
Adamts20	0.0270801	0.864826	0.178777	0.257298
Adamts3	0.146127	0.355797	0.044628	0.778991
Adamts4	-0.233198	0.137209	0.230953	0.141142
Adamts5	-0.149715	0.34398	-0.212072	0.177561
Adamts6	0.11267	0.477446	-0.152807	0.333992
Adamts7	-0.0462559	0.771142	0.263666	0.0915678
Adamts8	0.0100112	0.949828	0.403306	0.00808783
Adamts9	-0.13151	0.406439	0.0282806	0.858893
Adamtsl1	-0.0548803	0.72995	-0.173488	0.271873
Adamtsl2	0.230784	0.14144	0.212719	0.176211
Adamtsl3	-0.0749663	0.637041	0.293044	0.059645
Adamtsl4	-0.0212143	0.893916	0.299089	0.0543394
Adamtsl5	-0.0671253	0.672755	0.389733	0.0107321
Adap1	-0.137941	0.38367	0.39234	0.0101735
Adap2	-0.20126	0.201223	-0.349964	0.0230892
Adar	-0.0325145	0.838031	0.24467	0.118376
Adarb1	-0.00622466	0.968792	0.539658	0.000225832
Adarb2	0.000725423	0.996362	0.441645	0.00341148
Adat1	0.154081	0.329927	0.186226	0.237673
Adat2	-0.0230406	0.884843	0.337976	0.0285896
Adat3	0.0491797	0.757101	0.287139	0.0652193
Adck1	0.054703	0.73079	-0.262528	0.0930288
Adck2	-0.15372	0.331077	0.223323	0.155128
Adck3	-0.233947	0.135915	0.166282	0.292589
Adck4	0.0575274	0.71745	0.360381	0.0190558
Adck5	0.15063	0.341005	-0.0534596	0.736688
Adcy1	-0.09379	0.554661	0.408378	0.00725516
Adcy10	0.141593	0.371078	-0.109609	0.489567
Adcy2	0.068468	0.666586	0.163187	0.301792
Adcy3	0.247726	0.113703	0.163448	0.301008
Adcy4	0.169244	0.283953	0.392787	0.0100802
Adcy5	-0.00446317	0.977621	0.496437	0.000826342
Adcy6	-0.230473	0.141992	-0.0956476	0.546812
Adcy7	0.058272	0.713947	0.0876625	0.580923
Adcy8	-0.11356	0.473952	0.125015	0.430204
Adcy9	0.182	0.248679	-0.0518366	0.744409
Adcyap1	-0.073067	0.645621	0.119856	0.449622
Adcyap1r1	0.0484552	0.760574	0.599299	2.74587e-05
Add1	0.0844123	0.595076	0.197139	0.210798
Add2	0.0697712	0.660619	0.327582	0.0341978
Add3	0.062279	0.695196	-0.0613166	0.699683
Adh1	-0.157528	0.319093	0.0319694	0.840711
Adh4	-0.0393116	0.804773	0.287084	0.0652729
Adh5	-0.0127585	0.936084	-0.0532032	0.737906
Adh6a	0.152204	0.335925	0.360652	0.0189591
Adh6b	0.275154	0.0777984	0.130065	0.411662
Adh6-ps1	-0.119067	0.452633	0.149768	0.343808
Adh7	0.165606	0.294584	0.327647	0.0341602
Adhfe1	0.0542241	0.733059	0.161796	0.305988
Adi1	0.0853845	0.590826	0.248532	0.112494
Adig	-0.258951	0.0977354	-0.15202	0.336517
Adipoq	-0.11485	0.46891	-0.00772383	0.961281
Adipor1	0.0572346	0.718829	0.43167	0.00431142
Adipor2	0.28534	0.0669971	-0.0911483	0.565914
Adk	-0.145541	0.357751	0.100651	0.525936
Adm	0.321799	0.0376911	0.0116846	0.941454
Adm2	-0.16589	0.293744	0.0307867	0.846532
Adnp	-0.00690606	0.965378	0.0619248	0.696846
Adnp2	0.00887708	0.955505	0.340637	0.0272832
Ado	-0.0471661	0.766763	0.194591	0.216876
Adora1	-0.212764	0.176117	0.166423	0.292176
Adora2a	0.0461092	0.771849	-0.0783872	0.621704
Adora2b	0.176324	0.263992	0.146824	0.353484
Adora3	0.224617	0.152688	-0.0479052	0.763213
Adpgk	-0.0726964	0.647301	0.177931	0.259596
Adprh	-0.066552	0.675395	-0.0801864	0.6137
Adprhl1	-0.300368	0.0532666	-0.0929823	0.558091
Adprhl2	0.107582	0.497681	0.464252	0.00195457
Adra1a	0.0269135	0.86565	0.285328	0.0670086
Adra1b	-0.0272882	0.863797	0.399501	0.00876548
Adra1d	0.168798	0.285244	0.538956	0.00023097
Adra2a	-0.0413876	0.79468	0.332601	0.0313866
Adra2b	0.2808	0.0716544	0.041746	0.79294
Adra2c	-0.102509	0.518285	0.343447	0.0259579
Adrb1	0.0580689	0.714902	0.595397	3.19267e-05
Adrb2	-0.0425644	0.788972	-0.10053	0.526438
Adrb3	0.00428335	0.978522	0.292075	0.0605329
Adrbk1	-0.0323534	0.838823	0.221807	0.158024
Adrbk2	0.102071	0.520084	-0.0434454	0.784707
Adrm1	0.124058	0.433769	0.104607	0.509714
Adsl	-0.0477007	0.764194	0.0620193	0.696405
Adss	-0.038487	0.80879	0.117142	0.460024
Adssl1	0.0467711	0.768663	0.333613	0.0308433
Aebp1	0.156913	0.321008	0.157578	0.318935
Aebp2	-0.11558	0.466072	0.646058	3.81962e-06
Aen	-0.0854624	0.590487	0.642911	4.40763e-06
Aes	-0.211767	0.178201	0.309198	0.0463182
AF067063	0.17468	0.268542	0.0617694	0.697571
AF251705	-0.237593	0.129747	0.257637	0.0995104
AF357341	-0.0238425	0.880863	0.367275	0.0167262
AF357355	-0.174467	0.269137	0.144056	0.36273
AF366264	-0.23675	0.131155	0.0400911	0.800979
AF529169	-0.269833	0.0839591	0.175473	0.266341
Afap1	-0.0424748	0.789407	0.0690659	0.663845
Afap1l1	-0.235984	0.132443	0.188302	0.232389
Afap1l2	0.00339761	0.982963	0.254688	0.103584
Aff1	0.18934	0.229778	-0.1418	0.370373
Aff2	0.144494	0.361259	0.372972	0.0149874
Aff3	0.025385	0.873216	-0.459605	0.00219844
Aff4	0.147764	0.350375	0.242509	0.121765
Affy_10338001	-0.183474	0.244801	-0.0489495	0.758204
Affy_10338002	-0.0339997	0.830738	0.425727	0.00494064
Affy_10338003	-0.160213	0.310807	0.0142463	0.928649
Affy_10338004	-0.0999984	0.528637	-0.317511	0.0404659
Affy_10338005	0.0336553	0.832428	-0.361246	0.0187494
Affy_10338006	0.141736	0.370592	-0.0223607	0.888219
Affy_10338007	0.0296493	0.852138	0.32194	0.0376028
Affy_10338008	0.107195	0.499237	0.41977	0.00564999
Affy_10338009	-0.0478104	0.763668	0.270561	0.0830948
Affy_10338010	0.0376293	0.812975	-0.295266	0.0576482
Affy_10338011	-0.000698341	0.996498	0.42618	0.00488993
Affy_10338012	0.185694	0.239039	0.116919	0.460886
Affy_10338013	0.00405789	0.979652	-0.163452	0.300996
Affy_10338014	0.0809957	0.610114	-0.169639	0.282817
Affy_10338015	0.0580943	0.714782	-0.253293	0.105554
Affy_10338016	-0.00104739	0.994748	0.356578	0.0204535
Affy_10338017	-0.113877	0.472709	-0.208148	0.185906
Affy_10338018	-0.0107066	0.946347	0.384762	0.01187
Affy_10338019	-0.0536651	0.735712	0.429013	0.00458351
Affy_10338020	-0.055651	0.726303	0.353514	0.0216415
Affy_10338021	0.0491818	0.757091	0.102439	0.518572
Affy_10338022	0.0932967	0.556755	0.00635518	0.968138
Affy_10338023	0.0258007	0.871157	0.488021	0.00104342
Affy_10338024	-0.0148633	0.925567	0.429224	0.00456138
Affy_10338025	-0.199085	0.206238	-0.164958	0.296505
Affy_10338026	-0.0670228	0.673227	-0.15857	0.315859
Affy_10338027	-0.0285892	0.857369	0.383532	0.0121671
Affy_10338028	-0.00177331	0.991107	0.418269	0.00584206
Affy_10338029	-0.128944	0.415739	-0.297533	0.0556668
Affy_10338030	0.0631172	0.691295	-0.241011	0.124157
Affy_10338031	0.101272	0.523372	-0.299278	0.0541792
Affy_10338032	-0.00657506	0.967036	-0.2215	0.158616
Affy_10338033	-0.00713714	0.96422	0.440596	0.00349767
Affy_10338034	-0.0213559	0.893212	0.368851	0.0162288
Affy_10338035	-0.149255	0.345482	-0.123872	0.434466
Affy_10338036	-0.111567	0.481796	-0.32485	0.0358139
Affy_10338037	0.064632	0.684267	0.225831	0.150424
Affy_10338038	0.0407154	0.797944	-0.331622	0.0319193
Affy_10338039	-0.0631748	0.691028	0.304049	0.0502746
Affy_10338040	0.0332862	0.83424	0.478618	0.00134471
Affy_10338041	-0.0748922	0.637375	-0.422994	0.00525579
Affy_10338042	-0.194149	0.217941	-0.210413	0.181056
Affy_10338043	0.138328	0.382323	-0.322427	0.0372984
Affy_10338044	-0.127127	0.422393	-0.236507	0.131561
Affy_10338045	0.0313518	0.84375	-0.0107871	0.945944
Affy_10338046	-0.0204042	0.897945	0.579349	5.81697e-05
Affy_10338047	-0.00810726	0.95936	0.070157	0.658856
Affy_10338048	0.093526	0.555781	0.406463	0.0075605
Affy_10338049	-0.0129324	0.935215	0.285228	0.0671085
Affy_10338050	0.0303775	0.848548	-0.287187	0.0651717
Affy_10338051	-0.0170199	0.914805	0.442262	0.00336168
Affy_10338052	0.253855	0.104756	0.293885	0.058883
Affy_10338053	-0.0551399	0.728721	0.368096	0.0164655
Affy_10338054	0.0164757	0.917519	0.448681	0.00288001
Affy_10338055	-0.0710189	0.654925	0.390923	0.0104738
Affy_10338056	0.0976762	0.538301	0.542671	0.000204943
Affy_10338057	0.148204	0.348928	-0.167668	0.288529
Affy_10338058	0.0591254	0.709939	0.00528317	0.97351
Affy_10338059	-0.198316	0.208031	0.172035	0.275971
Affy_10338060	0.0876911	0.580799	0.169214	0.284041
Affy_10338061	0.0206256	0.896844	0.436935	0.00381352
Affy_10338062	-0.0129089	0.935332	0.387621	0.0112035
Affy_10338064	0.0437895	0.783043	-0.0224855	0.887599
Affy_10338065	0.00427339	0.978572	0.0180296	0.909771
Affy_10338066	0.115637	0.46585	0.0470894	0.767132
Affy_10338067	0.0414566	0.794344	0.00858204	0.956983
Affy_10338068	-0.0340814	0.830337	0.154097	0.329878
Affy_10338069	0.388542	0.0109958	0.101168	0.523801
Affy_10338070	-0.0306122	0.847392	-0.077557	0.625412
Affy_10338071	-0.0800426	0.614338	-0.124106	0.43359
Affy_10338072	-0.0405486	0.798755	0.362116	0.018445
Affy_10338073	0.057611	0.717056	0.239562	0.126504
Affy_10338074	-0.0181289	0.909276	-0.417302	0.00596873
Affy_10338075	-0.00788063	0.960496	0.165027	0.2963
Affy_10338076	0.0881722	0.578717	-0.00917181	0.954029
Affy_10338078	0.227619	0.147133	-0.272142	0.0812408
Affy_10338079	-0.161986	0.305411	0.456383	0.0023829
Affy_10338080	0.278826	0.0737571	-0.194864	0.216219
Affy_10338081	-0.0500497	0.752938	0.49135	0.000952122
Affy_10338082	0.0500529	0.752923	-0.292333	0.0602952
Affy_10338083	0.0792778	0.617737	-0.271859	0.0815704
Affy_10338084	0.0735589	0.643395	-0.0589368	0.710824
Affy_10338085	-0.145562	0.357681	-0.332194	0.0316068
Affy_10338086	0.439653	0.00357678	-0.00224396	0.988747
Affy_10338087	-0.209749	0.182468	-0.401675	0.00837254
Affy_10338088	-0.00208948	0.989522	-0.161395	0.307203
Affy_10338089	-0.0538117	0.735016	0.218637	0.164207
Affy_10338090	-0.0255124	0.872585	-0.0438448	0.782775
Affy_10338091	-0.116727	0.461629	-0.304966	0.0495509
Affy_10338092	0.0190255	0.904809	0.482073	0.00122605
Affy_10338093	-0.0365074	0.818456	0.0125044	0.937355
Affy_10338094	-0.0375424	0.813399	0.0545618	0.731459
Affy_10338096	0.200078	0.203937	0.0246581	0.876819
Affy_10338097	0.0969452	0.54136	0.077979	0.623526
Affy_10338099	-0.316915	0.040864	-0.116116	0.463992
Affy_10338100	0.128593	0.41702	-0.113617	0.473728
Affy_10338101	0.124935	0.430503	-0.289442	0.0629978
Affy_10338102	-0.190253	0.227497	-0.107142	0.499454
Affy_10338103	0.266836	0.0875931	-0.367851	0.0165429
Affy_10338104	0.181123	0.251005	-0.146186	0.355602
Affy_10338105	0.0340162	0.830657	-0.168474	0.286182
Affy_10338106	-0.0746827	0.638319	0.0383734	0.809344
Affy_10338107	0.0374245	0.813975	-0.00582749	0.970782
Affy_10338108	-0.0453916	0.775307	0.00131335	0.993414
Affy_10338110	-0.057293	0.718554	-0.0800176	0.614449
Affy_10338111	-0.072204	0.649535	0.0959331	0.54561
Affy_10338112	-0.219169	0.163157	-0.00766729	0.961564
Affy_10338113	0.278084	0.0745599	-0.273299	0.079905
Affy_10338114	0.00316562	0.984126	0.0506919	0.749869
Affy_10338115	0.0563781	0.722869	-0.431078	0.00437081
Affy_10338117	0.124931	0.430516	-0.0565501	0.722057
Affy_10338118	0.137361	0.385693	-0.181036	0.251238
Affy_10338119	0.13061	0.409687	0.355844	0.0207329
Affy_10338120	-0.352716	0.02196	-0.122726	0.438762
Affy_10338121	-0.0605389	0.703317	-0.292536	0.0601088
Affy_10338124	0.0956214	0.546922	-0.0545564	0.731484
Affy_10338125	-0.110746	0.485049	-0.053303	0.737432
Affy_10338126	0.161004	0.308392	-0.0597427	0.707044
Affy_10338127	-0.397524	0.00913625	-0.419658	0.00566409
Affy_10338128	0.113033	0.47602	0.0714315	0.653047
Affy_10338129	0.203622	0.195873	-0.108219	0.495124
Affy_10338130	-0.142716	0.367259	-0.284083	0.0682618
Affy_10338131	-0.0586216	0.712304	-0.18295	0.246175
Affy_10338132	0.130885	0.408693	0.0372588	0.814784
Affy_10338133	0.0221373	0.889329	0.0727293	0.647152
Affy_10338134	-0.0401598	0.800645	0.103866	0.512731
Affy_10338135	-0.0347874	0.826876	0.00694357	0.96519
Affy_10338136	0.158792	0.315173	0.300415	0.0532272
Affy_10338137	-0.133231	0.400272	0.456144	0.00239709
Affy_10338138	-0.0807334	0.611276	0.0908686	0.567112
Affy_10338139	-0.0230622	0.884735	0.33218	0.0316145
Affy_10338140	-0.0113355	0.9432	-0.264774	0.090163
Affy_10338141	-0.0377957	0.812163	0.0775118	0.625614
Affy_10338142	0.323919	0.036378	0.252964	0.106023
Affy_10338143	0.273277	0.0799298	-0.0760304	0.632254
Affy_10338145	-0.156434	0.322507	-0.197933	0.208929
Affy_10338146	-0.0760385	0.632218	0.13866	0.381169
Affy_10338147	0.171541	0.277373	0.0925811	0.559798
Affy_10338148	-0.267086	0.0872852	-0.0999243	0.528944
Affy_10338149	-0.115976	0.464536	-0.203452	0.196255
Affy_10338150	-0.0874281	0.581938	-0.063607	0.68902
Affy_10338151	0.0136474	0.931641	0.0515852	0.745607
Affy_10338152	0.0488874	0.758501	0.389318	0.0108232
Affy_10338153	-0.0969584	0.541305	-0.102714	0.517443
Affy_10338154	0.258242	0.0986905	-0.256615	0.100908
Affy_10338155	0.0801449	0.613884	-0.417451	0.00594904
Affy_10338156	0.0440438	0.781814	0.0821125	0.605181
Affy_10338157	0.0512393	0.747256	-0.458082	0.00228398
Affy_10338158	-0.0972251	0.540188	-0.0788913	0.619457
Affy_10338159	0.0486966	0.759416	-0.0242349	0.878917
Affy_10338160	0.133096	0.400755	-0.0508329	0.749196
Affy_10338161	0.149634	0.344245	0.109099	0.491601
Affy_10338162	0.122363	0.440129	-0.0530386	0.738688
Affy_10338163	0.0663742	0.676215	-0.176638	0.26313
Affy_10338164	-0.265717	0.0889799	-0.100035	0.528484
Affy_10338165	-0.012121	0.939272	0.0906616	0.567999
Affy_10338166	0.0277719	0.861406	-0.200336	0.203341
Affy_10338167	-0.108398	0.494408	-0.1162	0.463668
Affy_10338169	-0.102247	0.519363	-0.197956	0.208874
Affy_10338170	0.0123092	0.938331	-0.106533	0.501909
Affy_10338171	0.0158693	0.920545	0.169022	0.284596
Affy_10338172	-0.0239365	0.880397	-0.045333	0.775589
Affy_10338174	0.0439493	0.78227	-0.317229	0.0406535
Affy_10338175	-0.0795585	0.616489	-0.348893	0.0235415
Affy_10338176	-0.0722059	0.649527	0.0546752	0.730921
Affy_10338177	0.0350419	0.825628	0.00271438	0.986388
Affy_10338178	0.019483	0.90253	0.0492501	0.756764
[truncated: 36,495 more rows]

## Sheet: C. BXD Tas1r2 Corr. Wiki ORA
Gene Set	Set Type	Description	Size	Expect	Ratio	P-value	FDR	User ID	Gene Symbol	Gene Name	Entrez Gene ID	Mapped Input	Gene Set	Overlap
WP3626	A. Inflammation	Microglia pathogen phagocytosis pathway	41	1.1323	3.5325	0.025531	0.6857	Arpc1b	Arpc1b	actin related protein 2/3 complex, subunit 1B	11867	125	41	4
WP3627	A. Inflammation	Microglia pathogen phagocytosis pathway	41	1.1323	3.5325	0.025531	0.6857	C1qc	C1qc	complement component 1, q subcomponent, C chain	12262	125	41	4
WP2432	A. Inflammation	Spinal cord injury	99	2.7342	2.9259	0.0056494	0.2795	Ccnd1	Ccnd1	cyclin D1	12443	125	99	8
WP2433	A. Inflammation	Spinal cord injury	99	2.7342	2.9259	0.0056494	0.2795	Cd47	Cd47	CD47 antigen (Rh-related antigen, integrin-associated signal transducer)	16423	125	99	8
WP2434	A. Inflammation	Spinal cord injury	99	2.7342	2.9259	0.0056494	0.2795	Cxcl10	Cxcl10	C-X-C motif chemokine ligand 10	15945	125	99	8
WP3628	A. Inflammation	Microglia pathogen phagocytosis pathway	41	1.1323	3.5325	0.025531	0.6857	Cybb	Cybb	cytochrome b-245, beta polypeptide	13058	125	41	4
WP2435	A. Inflammation	Spinal cord injury	99	2.7342	2.9259	0.0056494	0.2795	Gja1	Gja1	gap junction protein, alpha 1	14609	125	99	8
WP222	A. Inflammation	Cytokines and inflammatory response	27	0.74569	5.3641	0.0059468	0.2795	H2-Eb1	H2-Eb1	histocompatibility 2, class II antigen E beta	14969	125	27	4
WP223	A. Inflammation	Cytokines and inflammatory response	27	0.74569	5.3641	0.0059468	0.2795	Il12b	Il12b	interleukin 12b	16160	125	27	4
WP224	A. Inflammation	Cytokines and inflammatory response	27	0.74569	5.3641	0.0059468	0.2795	Il15	Il15	interleukin 15	16168	125	27	4
WP225	A. Inflammation	Cytokines and inflammatory response	27	0.74569	5.3641	0.0059468	0.2795	Il2	Il2	interleukin 2	16183	125	27	4
WP2436	A. Inflammation	Spinal cord injury	99	2.7342	2.9259	0.0056494	0.2795	Il2	Il2	interleukin 2	16183	125	99	8
WP2437	A. Inflammation	Spinal cord injury	99	2.7342	2.9259	0.0056494	0.2795	Ntn1	Ntn1	netrin 1	18208	125	99	8
WP3629	A. Inflammation	Microglia pathogen phagocytosis pathway	41	1.1323	3.5325	0.025531	0.6857	Pik3c2a	Pik3c2a	phosphatidylinositol-4-phosphate 3-kinase catalytic subunit type 2 alpha	18704	125	41	4
WP2438	A. Inflammation	Spinal cord injury	99	2.7342	2.9259	0.0056494	0.2795	Tnfsf13	Tnfsf13	tumor necrosis factor (ligand) superfamily, member 13	69583	125	99	8
WP2439	A. Inflammation	Spinal cord injury	99	2.7342	2.9259	0.0056494	0.2795	Tnfsf13b	Tnfsf13b	tumor necrosis factor (ligand) superfamily, member 13b	24099	125	99	8
WP336	B. Metabolism	Fatty acid biosynthesis	22	0.6076	4.9375	0.021586	0.6857	Acaa2	Acaa2	acetyl-CoA acyltransferase 2	52538	125	22	3
WP1269	B. Metabolism	Fatty acid beta oxidation	34	0.93902	5.3247	0.00217	0.2795	Acadl	Acadl	acyl-Coenzyme A dehydrogenase, long-chain	11363	125	34	5
WP2316	B. Metabolism	PPAR signaling pathway	82	2.2647	2.6494	0.024932	0.6857	Acadl	Acadl	acyl-Coenzyme A dehydrogenase, long-chain	11363	125	82	6
WP1270	B. Metabolism	Fatty acid beta oxidation	34	0.93902	5.3247	0.00217	0.2795	Acadm	Acadm	acyl-Coenzyme A dehydrogenase, medium chain	11364	125	34	5
WP2317	B. Metabolism	PPAR signaling pathway	82	2.2647	2.6494	0.024932	0.6857	Acadm	Acadm	acyl-Coenzyme A dehydrogenase, medium chain	11364	125	82	6
WP1271	B. Metabolism	Fatty acid beta oxidation	34	0.93902	5.3247	0.00217	0.2795	Acat1	Acat1	acetyl-Coenzyme A acetyltransferase 1	110446	125	34	5
WP2318	B. Metabolism	PPAR signaling pathway	82	2.2647	2.6494	0.024932	0.6857	Cyp7a1	Cyp7a1	cytochrome P450, family 7, subfamily a, polypeptide 1	13122	125	82	6
WP2319	B. Metabolism	PPAR signaling pathway	82	2.2647	2.6494	0.024932	0.6857	Dbi	Dbi	diazepam binding inhibitor	13167	125	82	6
WP1272	B. Metabolism	Fatty acid beta oxidation	34	0.93902	5.3247	0.00217	0.2795	Decr1	Decr1	2,4-dienoyl CoA reductase 1, mitochondrial	67460	125	34	5
WP337	B. Metabolism	Fatty acid biosynthesis	22	0.6076	4.9375	0.021586	0.6857	Decr1	Decr1	2,4-dienoyl CoA reductase 1, mitochondrial	67460	125	22	3
WP1273	B. Metabolism	Fatty acid beta oxidation	34	0.93902	5.3247	0.00217	0.2795	Dld	Dld	dihydrolipoamide dehydrogenase	13382	125	34	5
WP157	B. Metabolism	Glycolysis and gluconeogenesis	49	1.3533	2.9558	0.045191	0.94399	Dld	Dld	dihydrolipoamide dehydrogenase	13382	125	49	4
WP338	B. Metabolism	Fatty acid biosynthesis	22	0.6076	4.9375	0.021586	0.6857	Ech1	Ech1	enoyl coenzyme A hydratase 1, peroxisomal	51798	125	22	3
WP158	B. Metabolism	Glycolysis and gluconeogenesis	49	1.3533	2.9558	0.045191	0.94399	Ldhc	Ldhc	lactate dehydrogenase C	16833	125	49	4
WP159	B. Metabolism	Glycolysis and gluconeogenesis	49	1.3533	2.9558	0.045191	0.94399	Mdh1	Mdh1	malate dehydrogenase 1, NAD (soluble)	17449	125	49	4
WP160	B. Metabolism	Glycolysis and gluconeogenesis	49	1.3533	2.9558	0.045191	0.94399	Pgk2	Pgk2	phosphoglycerate kinase 2	18663	125	49	4
WP2320	B. Metabolism	PPAR signaling pathway	82	2.2647	2.6494	0.024932	0.6857	Slc27a1	Slc27a1	solute carrier family 27 (fatty acid transporter), member 1	26457	125	82	6
WP2321	B. Metabolism	PPAR signaling pathway	82	2.2647	2.6494	0.024932	0.6857	Ucp1	Ucp1	uncoupling protein 1 (mitochondrial, proton carrier)	22227	125	82	6
WP413	C. DNA Replication	G1 to S cell cycle control	60	1.6571	3.6208	0.0058176	0.2795	Ccnd1	Ccnd1	cyclin D1	12443	125	60	6
WP414	C. DNA Replication	G1 to S cell cycle control	60	1.6571	3.6208	0.0058176	0.2795	Cdc45	Cdc45	cell division cycle 45	12544	125	60	6
WP415	C. DNA Replication	G1 to S cell cycle control	60	1.6571	3.6208	0.0058176	0.2795	Mcm5	Mcm5	minichromosome maintenance complex component 5	17218	125	60	6
WP416	C. DNA Replication	G1 to S cell cycle control	60	1.6571	3.6208	0.0058176	0.2795	Mcm7	Mcm7	minichromosome maintenance complex component 7	17220	125	60	6
WP417	C. DNA Replication	G1 to S cell cycle control	60	1.6571	3.6208	0.0058176	0.2795	Orc5	Orc5	origin recognition complex, subunit 5	26429	125	60	6
WP418	C. DNA Replication	G1 to S cell cycle control	60	1.6571	3.6208	0.0058176	0.2795	Rpa1	Rpa1	replication protein A1	68275	125	60	6
WP2318	B. Metabolism	Fatty acid oxidation	10	0.27618	7.2416	0.029454	0.69217	Acaa2	Acaa2	acetyl-CoA acyltransferase 2	52538	125	10	2
WP2319	B. Metabolism	Fatty acid oxidation	10	0.27618	7.2416	0.029454	0.69217	Acadm	Acadm	acyl-Coenzyme A dehydrogenase, medium chain	11364	125	10	2
WP4346	B. Metabolism	Cholesterol metabolism with Bloch and Kandutsch Russell pathways	52	1.4361	2.7852	0.054252	0.97464	Acat1	Acat1	acetyl-Coenzyme A acetyltransferase 1	110446	125	52	4
WP4347	B. Metabolism	Cholesterol metabolism with Bloch and Kandutsch Russell pathways	52	1.4361	2.7852	0.054252	0.97464	Cyp7a1	Cyp7a1	cytochrome P450, family 7, subfamily a, polypeptide 1	13122	125	52	4
WP4348	B. Metabolism	Cholesterol metabolism with Bloch and Kandutsch Russell pathways	52	1.4361	2.7852	0.054252	0.97464	Idi1	Idi1	isopentenyl-diphosphate delta isomerase	319554	125	52	4
WP4349	B. Metabolism	Cholesterol metabolism with Bloch and Kandutsch Russell pathways	52	1.4361	2.7852	0.054252	0.97464	Nr1h2	Nr1h2	nuclear receptor subfamily 1, group H, member 2	22260	125	52	4

## Sheet: D. BXD Tas1r2 Stratified Expr.
BXD Mouse Strain	Tas1r2 (Log2 Norm. Expression)
BXD87	7.047
BXD61	6.901
BXD68	6.805
BXD43	6.793
BXD65a	6.736
BXD79	6.618
BXD99	6.606
BXD55	6.525
BXD70	6.509
BXD100	6.476
BXD60	6.39
BXD50	6.387
BXD85	6.355
BXD56	6.321
BXD48	6.302
DBA/2J	6.268
BXD48a	6.262
BXD51	6.257
BXD73b	6.226
BXD44	6.219
BXD81	6.205
C57BL/6J	6.148
BXD62	6.121
BXD95	6.114
BXD75	6.105
BXD101	6.097
BXD73a	6.076
BXD73	6.068
BXD66	5.892
BXD63	5.886
BXD89	5.881
BXD64	5.88
BXD69	5.817
BXD65b	5.808
BXD49	5.697
BXD45	5.696
BXD71	5.693
BXD83	5.604
BXD65	5.548
BXD84	5.454
BXD90	5.369
BXD98	5.359

## Sheet: E. BXD GSEA
GeneNetwork BXD LTas1r2 vs HTas1r2: Kolmogorov-Smirnov Test WikiPathways
pathway	ks_p.value	BY_adj.	(-)log10(p)	Hits	Enrichment
Wnt signaling	0.00772892	0.753956	2.11188	59	depleted
Splicing factor NOVA regulated synaptic proteins	0.00765247	0.753956	2.1162	9	depleted
mRNA processing	0.00592816	0.706802	2.22708	308	enriched
Transcriptional activation by Nfe2l2 in response to phytochemicals	0.00377861	0.50683	2.42267	14	enriched
SREBF and miR33 in cholesterol and lipid homeostasis	0.00356185	0.50683	2.44832	16	enriched
Fatty acid beta-oxidation	0.001895	0.338905	2.72239	34	enriched
PPAR signaling pathway	0.000669234	0.143624	3.17442	79	enriched
Mitochondrial long chain fatty acid beta-oxidation	0.000248612	0.0666933	3.60448	16	enriched
Oxidative phosphorylation	7.93265e-06	0.00283738	5.10058	55	enriched
Electron transport chain	2.10722e-06	0.00113058	5.67629	89	enriched
Cytoplasmic ribosomal proteins	2.88069e-08	3.09112e-05	7.5405	76	enriched

## Sheet: F. BXD limma ranked genes
gene name	log2FC	rank no.	ranking
Tnpo1	0.894917	1	enriched
Myh6	0.848	2	enriched
H2-Eb1	0.72075	3	enriched
Mmrn1	0.67975	4	enriched
Dach2	0.59625	5	enriched
Ctla2a	0.576417	6	enriched
Svs5	0.573333	7	enriched
Vmn2r28	0.555083	8	enriched
4921511C20Rik	0.544667	9	enriched
LOC100041233	0.5355	10	enriched
LOC100042626	0.5355	11	enriched
Snora31	0.528083	12	enriched
Trim12a	0.526	13	enriched
Pcdhb20	0.523	14	enriched
Angpt1	0.517917	15	enriched
Tagap1	0.51475	16	enriched
Sult2a1	0.506417	17	enriched
Olfr1506	0.504333	18	enriched
Vmn2r5	0.502417	19	enriched
Myl3	0.501833	20	enriched
74222	0.4975	21	enriched
LOC100040235	0.49625	22	enriched
LOC100041256	0.4935	23	enriched
Ssxb8	0.486667	24	enriched
Lysmd2	0.486	25	enriched
Gm4980	0.474667	26	enriched
Vmn1r121	0.47425	27	enriched
Zfp758	0.472583	28	enriched
Mphosph10	0.468	29	enriched
Gsdmc4	0.447	30	enriched
BC048679	0.44125	31	enriched
Snord115	0.4395	32	enriched
Slc25a41	0.436667	33	enriched
Opn1mw	0.424917	34	enriched
Pqlc3	0.418917	35	enriched
Defb14	0.413583	36	enriched
Nek3	0.413417	37	enriched
Dock6	0.4115	38	enriched
LOC100039147	0.4085	39	enriched
4930521A18Rik	0.407667	40	enriched
AI314976	0.4065	41	enriched
3830403N18Rik	0.40075	42	enriched
Gm2799	0.398333	43	enriched
Speer4e	0.395917	44	enriched
2510006D16Rik	0.393833	45	enriched
Snord57	0.391917	46	enriched
Olfr871	0.389417	47	enriched
Six6	0.384833	48	enriched
1700023A16Rik	0.383833	49	enriched
2310005G13Rik	0.379917	50	enriched
Rnu73b	0.375	51	enriched
Hddc3	0.375	52	enriched
Cyp4a32	0.374667	53	enriched
Ms4a5	0.372417	54	enriched
Ear2	0.368167	55	enriched
Cd209f	0.365417	56	enriched
4921509C19Rik	0.365167	57	enriched
Muc3	0.3645	58	enriched
Tcrg-V3	0.36425	59	enriched
Naip6	0.363667	60	enriched
LOC665406	0.362583	61	enriched
Vmn1r66	0.360417	62	enriched
Tmsb15b2	0.355833	63	enriched
Mei1	0.355667	64	enriched
Myoc	0.353	65	enriched
Ccdc40	0.352333	66	enriched
Fbp2	0.35175	67	enriched
Lyz2	0.350667	68	enriched
Zfp40	0.348833	69	enriched
Zfp52	0.348333	70	enriched
Gm10893	0.34825	71	enriched
2010110P09Rik	0.347167	72	enriched
Ostn	0.346	73	enriched
Lgi1	0.34575	74	enriched
AA388235	0.344833	75	enriched
Olfr1134	0.342917	76	enriched
Atp2a2	0.340583	77	enriched
2310057N15Rik	0.339333	78	enriched
Lcn14	0.338833	79	enriched
Myh7	0.33875	80	enriched
LOC625240	0.3385	81	enriched
Atr	0.337417	82	enriched
Snord104	0.336833	83	enriched
Tnfsf14	0.336667	84	enriched
Alad	0.336417	85	enriched
Ssty2	0.335583	86	enriched
Atp1a3	0.33475	87	enriched
Zfa	0.334417	88	enriched
3110057O12Rik	0.334333	89	enriched
Bmp5	0.330333	90	enriched
Necab1	0.33025	91	enriched
Serpinb11	0.330083	92	enriched
LOC100042359	0.3275	93	enriched
A630055G03Rik	0.327417	94	enriched
LOC100502692	0.3265	95	enriched
Speer8-ps1	0.32625	96	enriched
Depdc1a	0.325417	97	enriched
Casq2	0.325417	98	enriched
Gfral	0.32525	99	enriched
BC061194	0.324833	100	enriched
Astn2	0.3235	101	enriched
A530023O14Rik	0.323	102	enriched
Chrna4	0.322	103	enriched
Muc4	0.321833	104	enriched
Cyp2j11-ps	0.320917	105	enriched
Snora22	0.320167	106	enriched
Oas1e	0.32	107	enriched
Apcs	0.32	108	enriched
C3ar1	0.317917	109	enriched
BC014805	0.317917	110	enriched
Gm9789	0.317417	111	enriched
Sarm1	0.31725	112	enriched
Polr3f	0.316417	113	enriched
2010005H15Rik	0.31575	114	enriched
LOC100039552	0.315417	115	enriched
F13a1	0.31475	116	enriched
Olfr1180	0.313167	117	enriched
Cyb5d1	0.312583	118	enriched
Ptprj	0.31225	119	enriched
Tnfrsf21	0.312083	120	enriched
BC026782	0.31025	121	enriched
Rpp25	0.309667	122	enriched
LOC100041704	0.308	123	enriched
Rhox4b	0.306333	124	enriched
Gm10375	0.30625	125	enriched
Glipr1l1	0.305	126	enriched
Myoz2	0.304667	127	enriched
EG214403	0.303167	128	enriched
5530400C23Rik	0.302833	129	enriched
Mepe	0.30225	130	enriched
Kbtbd4	0.300667	131	enriched
Gm11428	0.300667	132	enriched
Srsy	0.298333	133	enriched
Dsg1b	0.297	134	enriched
Nceh1	0.29675	135	enriched
Sfrp5	0.295083	136	enriched
Ugt1a6b	0.294417	137	enriched
Gm8348	0.29425	138	enriched
Cdh10	0.294	139	enriched
LOC665698	0.293917	140	enriched
Gadd45gip1	0.293167	141	enriched
Clec10a	0.292917	142	enriched
Mlf1	0.29175	143	enriched
Slfn10-ps	0.291583	144	enriched
Pla2g4b	0.291417	145	enriched
Gm5506	0.290583	146	enriched
4933408B17Rik	0.290583	147	enriched
4930422I07Rik	0.288333	148	enriched
Parp10	0.285	149	enriched
Sh3bgrl	0.284833	150	enriched
Alpl	0.284417	151	enriched
Tcstv1	0.28325	152	enriched
Aldh1a1	0.28325	153	enriched
Slfn4	0.2825	154	enriched
Stap2	0.282417	155	enriched
Capza1	0.282	156	enriched
Tm6sf1	0.281583	157	enriched
Ugcg	0.28125	158	enriched
Zfp697	0.28125	159	enriched
LOC100040223	0.280917	160	enriched
Csprs	0.280667	161	enriched
Man1a	0.28025	162	enriched
Lyz1	0.279833	163	enriched
Zfp788	0.279667	164	enriched
Dock11	0.279583	165	enriched
Nudt7	0.27925	166	enriched
Pdlim1	0.27775	167	enriched
Chek1	0.277667	168	enriched
Gvin1	0.276333	169	enriched
Tbc1d17	0.275917	170	enriched
2810002D19Rik	0.2755	171	enriched
Uqcr11	0.274833	172	enriched
Strn	0.27375	173	enriched
Mzt1	0.2735	174	enriched
Fut9	0.273417	175	enriched
4921528O07Rik	0.27325	176	enriched
Arpp19	0.273083	177	enriched
Hp	0.272667	178	enriched
Olfr460	0.2725	179	enriched
Il15	0.2725	180	enriched
Lrp2bp	0.272333	181	enriched
Adam5	0.27225	182	enriched
Crtac1	0.272167	183	enriched
1600029I14Rik	0.271917	184	enriched
Magea5	0.271917	185	enriched
Gm16710	0.27175	186	enriched
Katnal1	0.271667	187	enriched
LOC665128	0.271667	188	enriched
BC080695	0.270417	189	enriched
Dgat2	0.270417	190	enriched
Emp1	0.270167	191	enriched
Pdgfra	0.269833	192	enriched
Sncg	0.26975	193	enriched
Cyp2j6	0.268833	194	enriched
Scamp4	0.268417	195	enriched
Spag11b	0.268167	196	enriched
Lgals4	0.267583	197	enriched
Vmn1r119	0.2675	198	enriched
Hnmt	0.267333	199	enriched
Cyp2c55	0.267	200	enriched
Cybb	0.2665	201	enriched
Pla2g2d	0.266	202	enriched
Tnip1	0.264417	203	enriched
Lcn6	0.263833	204	enriched
Zfp131	0.263167	205	enriched
Fcgr3	0.26275	206	enriched
Htr3a	0.261917	207	enriched
Dynll1	0.261417	208	enriched
Glra3	0.261	209	enriched
Ttc30b	0.260917	210	enriched
Acot11	0.260333	211	enriched
Bivm	0.259917	212	enriched
Bahd1	0.259667	213	enriched
Col3a1	0.259583	214	enriched
Clm3	0.259417	215	enriched
Morc3	0.259417	216	enriched
Akr1c14	0.259167	217	enriched
Ccr5	0.25875	218	enriched
Ear10	0.2585	219	enriched
Nipsnap3b	0.257417	220	enriched
Ttc18	0.25725	221	enriched
Rex2	0.25675	222	enriched
Gm15107	0.256583	223	enriched
Fstl1	0.256583	224	enriched
Gm10002	0.256417	225	enriched
Gpr149	0.255583	226	enriched
Dhtkd1	0.25375	227	enriched
BC089491	0.253583	228	enriched
Ap4e1	0.253417	229	enriched
Slc18a2	0.253333	230	enriched
Gcnt2	0.252833	231	enriched
Fchsd1	0.252167	232	enriched
Pf4	0.250917	233	enriched
Hnrnpa3	0.250583	234	enriched
Vmn2r99	0.249	235	enriched
Gmcl1l	0.248917	236	enriched
Dppa1	0.248667	237	enriched
LOC630837	0.248583	238	enriched
Gm16699	0.248333	239	enriched
Amy1	0.248333	240	enriched
Tmem176a	0.24775	241	enriched
Ms4a6c	0.247667	242	enriched
Ssxb3	0.2475	243	enriched
Purg	0.247083	244	enriched
Gp49a	0.247083	245	enriched
Olfr872	0.246833	246	enriched
Irf9	0.246667	247	enriched
Hsp90ab1	0.246417	248	enriched
Snhg1	0.246417	249	enriched
Ptpro	0.246167	250	enriched
Ugt1a7c	0.245417	251	enriched
Mcpt9	0.245333	252	enriched
Lrrcc1	0.245167	253	enriched
Olfr172	0.245083	254	enriched
Tlr13	0.245083	255	enriched
LOC100504530	0.244667	256	enriched
Speer4d	0.244583	257	enriched
Snrpa1	0.244417	258	enriched
2810021G02Rik	0.244333	259	enriched
Gm13242	0.244083	260	enriched
Gm13646	0.243833	261	enriched
Cenpc1	0.243833	262	enriched
Apol6	0.243	263	enriched
Isl1	0.242917	264	enriched
Tmem81	0.242833	265	enriched
Vmn2r34	0.242833	266	enriched
Cfhr1	0.24275	267	enriched
Gm10727	0.2425	268	enriched
Cacng3	0.2425	269	enriched
Gm2897	0.242417	270	enriched
Sult6b1	0.242167	271	enriched
Vmn1r58	0.241333	272	enriched
4930503E14Rik	0.24125	273	enriched
Gm15448	0.24125	274	enriched
Obox2	0.24075	275	enriched
6330403K07Rik	0.240417	276	enriched
Utp20	0.240333	277	enriched
Zfp420	0.239833	278	enriched
Pcdhb3	0.2395	279	enriched
Pptc7	0.239167	280	enriched
Ifi27l2a	0.238917	281	enriched
Asah1	0.238583	282	enriched
Epyc	0.238167	283	enriched
Rhox4c	0.23775	284	enriched
Mpv17l	0.237667	285	enriched
Pik3c2a	0.237333	286	enriched
Hepacam2	0.237	287	enriched
Rpl7	0.236917	288	enriched
Gm4988	0.236833	289	enriched
Pkd2l1	0.236667	290	enriched
Id1	0.236667	291	enriched
Serpina1f	0.236333	292	enriched
Gm13212	0.23625	293	enriched
Tpm4	0.236083	294	enriched
Chordc1	0.235917	295	enriched
Fgl2	0.234917	296	enriched
Elof1	0.234667	297	enriched
9930111J21Rik2	0.2345	298	enriched
Gm10880	0.234	299	enriched
Gm1502	0.234	300	enriched
AY512938	0.233833	301	enriched
Vmn1r125	0.232833	302	enriched
Hnrnph3	0.232833	303	enriched
Ifi44	0.2325	304	enriched
4930550L24Rik	0.23225	305	enriched
Gm4975	0.232167	306	enriched
Glrx3	0.231833	307	enriched
Vmn2r51	0.23175	308	enriched
Pex6	0.231667	309	enriched
Tmed5	0.230583	310	enriched
Dus1l	0.230583	311	enriched
Atg12	0.2305	312	enriched
Olfr1045	0.230417	313	enriched
Lce1l	0.230333	314	enriched
4930584F24Rik	0.230333	315	enriched
Stard3	0.23025	316	enriched
Adh6-ps1	0.229833	317	enriched
Gm10759	0.229833	318	enriched
Kcnj14	0.2295	319	enriched
Sec31b	0.228583	320	enriched
Olfr1261	0.2285	321	enriched
Decr1	0.228167	322	enriched
Snord61	0.228	323	enriched
Svs3b	0.227917	324	enriched
Olfr135	0.227833	325	enriched
Pttg1	0.227833	326	enriched
Snord33	0.22775	327	enriched
Spns2	0.22775	328	enriched
4930555G01Rik	0.22775	329	enriched
Brinp3	0.227667	330	enriched
Aldh1a7	0.226417	331	enriched
Semg1	0.226333	332	enriched
Vmn1r132	0.226083	333	enriched
Vmn2r75	0.226083	334	enriched
Ezr	0.226	335	enriched
C1qc	0.2255	336	enriched
Mpeg1	0.225167	337	enriched
Aldh1l2	0.225083	338	enriched
Lep	0.22475	339	enriched
Olfr345	0.2245	340	enriched
A630033H20Rik	0.224417	341	enriched
Ryr2	0.224	342	enriched
Fap	0.223833	343	enriched
Cyp7a1	0.22375	344	enriched
Bat5	0.223417	345	enriched
Ly86	0.22325	346	enriched
Tlr11	0.2225	347	enriched
Hspd1	0.222333	348	enriched
Pld4	0.222333	349	enriched
Vmn2r7	0.22225	350	enriched
Hs3st3a1	0.222167	351	enriched
Bcl2l14	0.222083	352	enriched
Snord116	0.221833	353	enriched
Edar	0.221417	354	enriched
Tap2	0.221333	355	enriched
Cyp1a1	0.22125	356	enriched
Itgb1bp3	0.221167	357	enriched
Gm16367	0.220917	358	enriched
Speer4c	0.2205	359	enriched
Gm9934	0.220417	360	enriched
Eps8l1	0.220333	361	enriched
Dynlt3	0.22025	362	enriched
Pcolce2	0.220167	363	enriched
0610008F07Rik	0.21975	364	enriched
Gm5591	0.219333	365	enriched
Fgf7	0.21925	366	enriched
Sf3b2	0.219083	367	enriched
Bdh1	0.219083	368	enriched
Gm10409	0.21875	369	enriched
Raver2	0.218	370	enriched
4933402E13Rik	0.217583	371	enriched
Gdap2	0.217083	372	enriched
Snord68	0.216917	373	enriched
Smr2	0.216583	374	enriched
Ugt3a1	0.216417	375	enriched
Serpina3b	0.215917	376	enriched
Slc25a24	0.215667	377	enriched
Gucy1a2	0.215333	378	enriched
Ccdc80	0.2145	379	enriched
Epc1	0.21425	380	enriched
Egr1	0.214167	381	enriched
Defb5	0.214083	382	enriched
Ankrd34a	0.213917	383	enriched
Mirlet7c-1	0.213833	384	enriched
1700029F09Rik	0.21375	385	enriched
Reps2	0.213667	386	enriched
Ybx2	0.213333	387	enriched
Sfmbt2	0.21325	388	enriched
Rimk1b	0.213	389	enriched
Epb4.1l3	0.212417	390	enriched
Zfp760	0.212417	391	enriched
Vmn2r30	0.211917	392	enriched
Lce1a1	0.211833	393	enriched
Rhox4f	0.211833	394	enriched
Inpp4a	0.21175	395	enriched
Mest	0.211583	396	enriched
Vmn1r148	0.2115	397	enriched
Hsd17b6	0.211417	398	enriched
Serpinb7	0.211417	399	enriched
Tmem100	0.211083	400	enriched
Cd44	0.210917	401	enriched
Mrpl11	0.210833	402	enriched
Ppm1h	0.210667	403	enriched
Ppil3	0.210667	404	enriched
Rbm8a	0.210417	405	enriched
Haus3	0.21025	406	enriched
Rsl1	0.210083	407	enriched
Efcab7	0.21	408	enriched
Naaladl1	0.21	409	enriched
Gm10777	0.209917	410	enriched
Trim30d	0.20975	411	enriched
Sulf2	0.20925	412	enriched
Pex11a	0.209	413	enriched
Dci	0.209	414	enriched
Antxr2	0.208833	415	enriched
Agbl3	0.20875	416	enriched
Trpm8	0.20875	417	enriched
Cul4b	0.208417	418	enriched
4930542N07Rik	0.208167	419	enriched
Ercc6l	0.208083	420	enriched
Tug1	0.208	421	enriched
Scaper	0.20775	422	enriched
Slc25a35	0.207667	423	enriched
Gm1966	0.207167	424	enriched
Il1rapl1	0.207	425	enriched
Hspa1a	0.206333	426	enriched
Pcsk4	0.206167	427	enriched
LOC100505265	0.206083	428	enriched
Zfp709	0.206	429	enriched
Lcn8	0.206	430	enriched
Riok2	0.205917	431	enriched
Bcl2l15	0.205833	432	enriched
Ccnd1	0.20575	433	enriched
Tcra	0.205667	434	enriched
1700031F05Rik	0.2055	435	enriched
Usp50	0.205167	436	enriched
Lum	0.204667	437	enriched
Ptafr	0.204667	438	enriched
Tdgf1	0.204583	439	enriched
Olfr209	0.204333	440	enriched
Mrc1	0.204333	441	enriched
Pla2g4a	0.204333	442	enriched
Adprhl1	0.204167	443	enriched
Skint9	0.204083	444	enriched
Abcb11	0.20375	445	enriched
Ypel5	0.203667	446	enriched
Dact2	0.203667	447	enriched
Ly96	0.203417	448	enriched
Unc93b1	0.203333	449	enriched
Nck2	0.20325	450	enriched
Vmn2r33	0.203	451	enriched
Fbxo48	0.20275	452	enriched
Dtx4	0.202583	453	enriched
Sgsm1	0.2025	454	enriched
Rpl3	0.2025	455	enriched
Dll1	0.201917	456	enriched
4921524J17Rik	0.2015	457	enriched
Snora3	0.201333	458	enriched
Ugt1a1	0.20125	459	enriched
Rnase4	0.201167	460	enriched
Asb18	0.201	461	enriched
Armc1	0.200917	462	enriched
Foxred1	0.200833	463	enriched
Ribc1	0.200667	464	enriched
Tmem106b	0.200667	465	enriched
Arfrp1	0.200583	466	enriched
Zfp639	0.20025	467	enriched
1700003H04Rik	0.200083	468	enriched
Nlrp1a	0.199917	469	enriched
Gm10524	0.199833	470	enriched
Vmn2r86	0.199833	471	enriched
Gm12248	0.199833	472	enriched
Thsd4	0.19975	473	enriched
Msx2	0.199583	474	enriched
Trib2	0.198667	475	enriched
Fcgrt	0.198583	476	enriched
Ccl9	0.1985	477	enriched
Gm4794	0.1985	478	enriched
Olfr113	0.1985	479	enriched
Krt31	0.19825	480	enriched
Nipsnap1	0.198167	481	enriched
Gm8165	0.197833	482	enriched
Frzb	0.197583	483	enriched
Zfp616	0.1975	484	enriched
Btbd1	0.1975	485	enriched
Camk4	0.1975	486	enriched
Gm9733	0.19725	487	enriched
Gm3002	0.197167	488	enriched
1110004F10Rik	0.196333	489	enriched
Zic5	0.196167	490	enriched
Sh2d1b1	0.196083	491	enriched
Mid2	0.19525	492	enriched
Gm9938	0.195167	493	enriched
9330155M09Rik	0.195	494	enriched
Alg8	0.1945	495	enriched
LOC665506	0.194167	496	enriched
Sidt1	0.194	497	enriched
Trim55	0.193667	498	enriched
Leprel1	0.193583	499	enriched
Speer4f	0.1935	500	enriched
Slc27a1	0.193083	501	enriched
Snora44	0.193	502	enriched
Mkrn3	0.192667	503	enriched
Fam164b	0.1925	504	enriched
Dnpep	0.192333	505	enriched
Pira6	0.192083	506	enriched
Upp1	0.191833	507	enriched
Iqcg	0.191833	508	enriched
Gm10081	0.191583	509	enriched
Il22ra1	0.191083	510	enriched
Gm6878	0.191	511	enriched
H2-K2	0.190833	512	enriched
Psp	0.190667	513	enriched
Haus6	0.190667	514	enriched
D5Ertd577e	0.190583	515	enriched
E330014E10Rik	0.190583	516	enriched
Eif2ak2	0.190583	517	enriched
Olfr767	0.190583	518	enriched
6030419C18Rik	0.190417	519	enriched
6330406I15Rik	0.190333	520	enriched
Zfp825	0.19025	521	enriched
Npm3-ps1	0.190167	522	enriched
Ppig	0.189667	523	enriched
Vmn1r103	0.189333	524	enriched
Gm701	0.189	525	enriched
Pex19	0.189	526	enriched
Zcwpw2	0.18875	527	enriched
Rab38	0.188667	528	enriched
Cmah	0.188583	529	enriched
Gm8740	0.1885	530	enriched
Klhl4	0.1885	531	enriched
Chic2	0.188417	532	enriched
Asgr2	0.188167	533	enriched
4933434I20Rik	0.188083	534	enriched
2200002J24Rik	0.188083	535	enriched
Ankrd32	0.187917	536	enriched
Ctla4	0.187833	537	enriched
C1qb	0.187833	538	enriched
Mrgpra4	0.187583	539	enriched
E330027M22Rik	0.1875	540	enriched
Neurl3	0.187333	541	enriched
Sv2a	0.187333	542	enriched
Gpr182	0.187333	543	enriched
Snord87	0.187083	544	enriched
Psma1	0.187083	545	enriched
Olfr495	0.187	546	enriched
Myadm	0.187	547	enriched
Il12b	0.186917	548	enriched
Blvrb	0.186833	549	enriched
Ccl8	0.18675	550	enriched
Trmt1l	0.18675	551	enriched
Iqcd	0.1865	552	enriched
Gm8979	0.186333	553	enriched
1700007B14Rik	0.186083	554	enriched
Entpd1	0.18575	555	enriched
Hsdl2	0.185583	556	enriched
Spns3	0.1855	557	enriched
Rtp2	0.1855	558	enriched
Iqce	0.185417	559	enriched
BC107364	0.185333	560	enriched
Rbm44	0.185167	561	enriched
Mnda	0.185167	562	enriched
Rps6kl1	0.184917	563	enriched
Prdm9	0.184917	564	enriched
Olfr1085	0.184833	565	enriched
Ssh3	0.184833	566	enriched
Mtf2	0.18475	567	enriched
Ash2l	0.184583	568	enriched
Polr1c	0.184417	569	enriched
Birc3	0.184417	570	enriched
Dld	0.184333	571	enriched
Hirip3	0.184167	572	enriched
Ovch2	0.184	573	enriched
Anxa1	0.183667	574	enriched
Mtap7d3	0.183583	575	enriched
BC016495	0.1835	576	enriched
Spz1	0.183417	577	enriched
Olfr1372-ps1	0.183417	578	enriched
Zpld1	0.183417	579	enriched
Prl8a8	0.183333	580	enriched
Slc30a2	0.183083	581	enriched
Treml2	0.183	582	enriched
C4a	0.18275	583	enriched
Itgbl1	0.182583	584	enriched
Fndc5	0.1825	585	enriched
Olfr1132	0.18225	586	enriched
Vmn1r100	0.182167	587	enriched
Epsti1	0.182	588	enriched
Snord34	0.181833	589	enriched
Olfr1160	0.181667	590	enriched
Vmn1r34	0.181583	591	enriched
Fam122b	0.181583	592	enriched
Sult2a4	0.1815	593	enriched
6720457D02Rik	0.181167	594	enriched
Tecrl	0.181167	595	enriched
Cisd1	0.181083	596	enriched
Olfr1355	0.181	597	enriched
Ear6	0.181	598	enriched
Trim9	0.180917	599	enriched
Dsc1	0.18075	600	enriched
Amy2a5	0.18075	601	enriched
Olfr288	0.18075	602	enriched
Ace	0.180583	603	enriched
Ly9	0.180417	604	enriched
Amh	0.180417	605	enriched
2610305D13Rik	0.18025	606	enriched
Aqp8	0.180167	607	enriched
Klhl28	0.179833	608	enriched
Rev1	0.17975	609	enriched
Mmadhc	0.179083	610	enriched
Prcp	0.178667	611	enriched
Phlda3	0.178583	612	enriched
Stap1	0.1785	613	enriched
Snora69	0.1785	614	enriched
Peci	0.178333	615	enriched
Tmod3	0.178333	616	enriched
Rpap2	0.178167	617	enriched
2810007J24Rik	0.178083	618	enriched
Ddr2	0.178	619	enriched
Cyp2j12-ps	0.177667	620	enriched
Tdo2	0.177667	621	enriched
Gm6907	0.177667	622	enriched
Pnrc2	0.1775	623	enriched
Mir208a	0.177417	624	enriched
Il4i1	0.177167	625	enriched
Snora28	0.177167	626	enriched
C7	0.177167	627	enriched
Olfr620	0.177167	628	enriched
Mgst1	0.177083	629	enriched
Gm11362	0.177	630	enriched
Acadl	0.176917	631	enriched
Nab1	0.176833	632	enriched
Arhgef9	0.176667	633	enriched
Pglyrp4	0.1765	634	enriched
Fignl1	0.176417	635	enriched
Klra12	0.17625	636	enriched
Sdccag1	0.17625	637	enriched
Ston1	0.176083	638	enriched
Dcpp3	0.176083	639	enriched
Sec22a	0.175917	640	enriched
Fnd3c2	0.17575	641	enriched
Ccl21a	0.175667	642	enriched
Frmpd1	0.175167	643	enriched
Gm1330	0.174917	644	enriched
Rasgef1b	0.174917	645	enriched
C5ar1	0.174833	646	enriched
4930563E22Rik	0.17475	647	enriched
Kctd11	0.174667	648	enriched
Osr1	0.174583	649	enriched
Flot2	0.1745	650	enriched
Urm1	0.174333	651	enriched
Nid1	0.17425	652	enriched
Loxl2	0.173917	653	enriched
Cbx6	0.173917	654	enriched
Fam185a	0.173667	655	enriched
Cyp4v3	0.173667	656	enriched
Xrcc6bp1	0.173667	657	enriched
1700034F02Rik	0.173583	658	enriched
Fn3krp	0.1735	659	enriched
Gm9890	0.173333	660	enriched
Xaf1	0.173333	661	enriched
BC003267	0.17325	662	enriched
Igf2	0.173083	663	enriched
Akap2	0.173	664	enriched
2310003F16Rik	0.172917	665	enriched
Islr	0.172833	666	enriched
Lrrc45	0.17275	667	enriched
Fat4	0.17275	668	enriched
Ifit1	0.172583	669	enriched
Ceacam9	0.172583	670	enriched
Olfr1095	0.1725	671	enriched
Chac2	0.1725	672	enriched
Eif4e	0.172333	673	enriched
Col4a5	0.172333	674	enriched
Ankrd13b	0.17225	675	enriched
Pop1	0.172167	676	enriched
Tgfbi	0.17175	677	enriched
Snora52	0.171583	678	enriched
Vmn1r151	0.171583	679	enriched
Ncs1	0.171167	680	enriched
Gpr21	0.171167	681	enriched
Cenpt	0.171083	682	enriched
Tlr7	0.170917	683	enriched
Cyp2b13	0.170833	684	enriched
Hecw2	0.17075	685	enriched
Vmn1r93	0.1705	686	enriched
Marcks	0.170333	687	enriched
Tslp	0.170167	688	enriched
Vmn1r114	0.170083	689	enriched
Ccdc36	0.169917	690	enriched
1700020C11Rik	0.169833	691	enriched
Igfl3	0.169667	692	enriched
Fastkd2	0.169583	693	enriched
Rabggtb	0.169417	694	enriched
Coasy	0.169333	695	enriched
Chmp2b	0.16925	696	enriched
Clic4	0.169083	697	enriched
Wfdc9	0.169	698	enriched
Amy2b	0.169	699	enriched
Dnajb4	0.169	700	enriched
Zfp273	0.169	701	enriched
Cabin1	0.168917	702	enriched
Magohb	0.16875	703	enriched
Olfr1245	0.16875	704	enriched
Mlh1	0.168583	705	enriched
Fgfr1op	0.168583	706	enriched
C530008M17Rik	0.1685	707	enriched
Lcp1	0.1685	708	enriched
Arpc1b	0.168417	709	enriched
Dcun1d5	0.16825	710	enriched
Ces1h	0.16825	711	enriched
Cap1	0.16825	712	enriched
1110018J18Rik	0.168167	713	enriched
Kbtbd13	0.168167	714	enriched
Muc16	0.167917	715	enriched
Mme	0.167917	716	enriched
Limch1	0.167917	717	enriched
Dkc1	0.167833	718	enriched
BC027231	0.167667	719	enriched
Yes1	0.167583	720	enriched
4933432B09Rik	0.16725	721	enriched
Cd200r4	0.16725	722	enriched
Gm10670	0.167167	723	enriched
Akap1	0.167167	724	enriched
Smek3-ps	0.167083	725	enriched
Slitrk6	0.167	726	enriched
Ppox	0.166917	727	enriched
Gm5077	0.16675	728	enriched
Abca1	0.16675	729	enriched
Spic	0.1665	730	enriched
Atp6v0d2	0.1665	731	enriched
Otc	0.1665	732	enriched
Pcdhb9	0.166333	733	enriched
Grid1	0.16625	734	enriched
Oasl2	0.166083	735	enriched
AF251705	0.165833	736	enriched
Acat1	0.165833	737	enriched
Ren1	0.165667	738	enriched
Fam131a	0.1655	739	enriched
Cdc14a	0.165333	740	enriched
Far1	0.165167	741	enriched
Pyhin1	0.165	742	enriched
4930432O21Rik	0.164917	743	enriched
Fam81b	0.164833	744	enriched
Gtf2e2	0.164833	745	enriched
Anxa5	0.16475	746	enriched
Vmn1r71	0.164583	747	enriched
0610010B08Rik	0.164583	748	enriched
Gm14305	0.164583	749	enriched
Gm14430	0.164583	750	enriched
Gm2004	0.164583	751	enriched
Trove2	0.164583	752	enriched
Mphosph8	0.1645	753	enriched
Zfp111	0.1645	754	enriched
F630028O10Rik	0.164417	755	enriched
Rplp0	0.164417	756	enriched
Dab2	0.164333	757	enriched
Stard6	0.16425	758	enriched
Upb1	0.164	759	enriched
Hsp90aa1	0.164	760	enriched
Dip2a	0.163917	761	enriched
Olfr1203	0.163417	762	enriched
Vmn1r206	0.163	763	enriched
Sgcd	0.16275	764	enriched
Vmn1r158	0.162667	765	enriched
Sim2	0.162583	766	enriched
Actrt2	0.1625	767	enriched
Gm9979	0.1625	768	enriched
Entpd4	0.16225	769	enriched
Pmp2	0.162167	770	enriched
Rspry1	0.162167	771	enriched
Cpsf2	0.162083	772	enriched
Rad17	0.162083	773	enriched
Isg20l2	0.162083	774	enriched
Serpina6	0.162083	775	enriched
BC037156	0.162	776	enriched
2610030H06Rik	0.162	777	enriched
Gm1631	0.161917	778	enriched
Polr3g	0.161833	779	enriched
Gm5921	0.16175	780	enriched
Ywhab	0.16175	781	enriched
Fut10	0.161667	782	enriched
9030617O03Rik	0.161667	783	enriched
Itih5	0.1615	784	enriched
Olfr1093	0.161417	785	enriched
1700019D03Rik	0.16125	786	enriched
Efcab5	0.161167	787	enriched
Vmn2r37	0.161083	788	enriched
Ms4a6b	0.161083	789	enriched
Naprt1	0.161083	790	enriched
Rdh12	0.161083	791	enriched
Prl3d2	0.161	792	enriched
Pes1	0.160917	793	enriched
Chrna2	0.160917	794	enriched
1110012L19Rik	0.160833	795	enriched
2410004B18Rik	0.16075	796	enriched
Clec4d	0.16075	797	enriched
Vmn1r122	0.16075	798	enriched
Arhgap25	0.16075	799	enriched
Sirt7	0.160583	800	enriched
Hfm1	0.160583	801	enriched
Prrg2	0.1605	802	enriched
Abpd	0.160417	803	enriched
Fam126b	0.160333	804	enriched
Nav1	0.16025	805	enriched
Acaa2	0.16025	806	enriched
Vmn1r179	0.160083	807	enriched
Sp100	0.160083	808	enriched
Entpd5	0.159833	809	enriched
Plau	0.159833	810	enriched
Osta	0.15975	811	enriched
Fxyd6	0.159583	812	enriched
Zfp606	0.159583	813	enriched
Bcl2	0.1595	814	enriched
Dffa	0.1595	815	enriched
Denr	0.1595	816	enriched
4632419I22Rik	0.1595	817	enriched
Mycn	0.159417	818	enriched
Tjap1	0.159417	819	enriched
Cyp2c38	0.15925	820	enriched
Arfip1	0.15925	821	enriched
Spire1	0.159083	822	enriched
Gm9990	0.159	823	enriched
Lama3	0.159	824	enriched
6030458C11Rik	0.159	825	enriched
Ndrg3	0.158917	826	enriched
Naa30	0.158833	827	enriched
Luc7l3	0.158833	828	enriched
Adam6b	0.15875	829	enriched
Zfp826	0.158583	830	enriched
Gm5665	0.158333	831	enriched
Vmn1r118	0.158333	832	enriched
Pate	0.15825	833	enriched
Olfr684	0.15825	834	enriched
Ilk	0.15825	835	enriched
Zfp748	0.158167	836	enriched
Gm1332	0.158167	837	enriched
Nefh	0.158083	838	enriched
Mafa	0.158083	839	enriched
Phyhd1	0.158083	840	enriched
Mrpl35	0.158083	841	enriched
Cdkl4	0.158	842	enriched
Dbi	0.158	843	enriched
Lipo1	0.158	844	enriched
Sec11a	0.158	845	enriched
Itga3	0.158	846	enriched
Wee1	0.157833	847	enriched
Olfr804	0.157833	848	enriched
Fyb	0.157667	849	enriched
Shisa2	0.157417	850	enriched
Olfr1014	0.157333	851	enriched
Rpl38	0.157333	852	enriched
Pde8a	0.157333	853	enriched
Folr2	0.157333	854	enriched
Timp1	0.157333	855	enriched
Serhl	0.15725	856	enriched
Card6	0.157167	857	enriched
Slc6a15	0.157	858	enriched
Gna15	0.156917	859	enriched
Adh1	0.156917	860	enriched
Efhd1	0.156833	861	enriched
Btbd10	0.1565	862	enriched
Zfp353	0.1565	863	enriched
F11	0.1565	864	enriched
6430571L13Rik	0.156417	865	enriched
Pabpn1	0.156417	866	enriched
Pira2	0.156333	867	enriched
Mc2r	0.15625	868	enriched
Nat1	0.15625	869	enriched
Olfr1285	0.156167	870	enriched
4930432M17Rik	0.156167	871	enriched
Soat2	0.156	872	enriched
Nps	0.155917	873	enriched
2410091C18Rik	0.155917	874	enriched
Cep192	0.15575	875	enriched
Rpl5	0.155667	876	enriched
Rmrp	0.155667	877	enriched
F730047E07Rik	0.1555	878	enriched
Phc1	0.155417	879	enriched
Zfp287	0.155333	880	enriched
Gmnn	0.155333	881	enriched
Rrm2	0.155333	882	enriched
Efna5	0.155333	883	enriched
Tpbpb	0.155333	884	enriched
Slc41a1	0.155333	885	enriched
Gm10468	0.15525	886	enriched
Krt8	0.155083	887	enriched
Zswim6	0.155	888	enriched
Lace1	0.155	889	enriched
Tm9sf1	0.154917	890	enriched
Gm13154	0.154917	891	enriched
Mir223	0.154833	892	enriched
Kcnj15	0.154667	893	enriched
Cd9	0.154667	894	enriched
Cp	0.154583	895	enriched
Hemk1	0.154583	896	enriched
Fktn	0.154417	897	enriched
Lefty1	0.154333	898	enriched
Rad51ap1	0.15425	899	enriched
Atpaf1	0.15425	900	enriched
Rab9	0.153917	901	enriched
AF366264	0.153917	902	enriched
Hdac2	0.153833	903	enriched
Fetub	0.153667	904	enriched
Krt28	0.1535	905	enriched
Flt3	0.1535	906	enriched
Olfr193	0.153333	907	enriched
Donson	0.153333	908	enriched
Foxd1	0.152917	909	enriched
Gm16498	0.152917	910	enriched
Gm7735	0.152917	911	enriched
Mir133a-1	0.152833	912	enriched
1600015I10Rik	0.152833	913	enriched
Gm10778	0.15275	914	enriched
Ccdc147	0.15275	915	enriched
Gtf2h2	0.152583	916	enriched
Inpp5k	0.152583	917	enriched
Api5	0.1525	918	enriched
Zc3h12b	0.152417	919	enriched
Anxa3	0.152417	920	enriched
Tgoln1	0.152417	921	enriched
Polh	0.15225	922	enriched
B230354K17Rik	0.152167	923	enriched
Ephb3	0.152167	924	enriched
Slc8a1	0.152167	925	enriched
1700019N12Rik	0.152083	926	enriched
Gtpbp10	0.152083	927	enriched
Id2	0.152	928	enriched
Snx27	0.151833	929	enriched
Adig	0.15175	930	enriched
Masp1	0.151667	931	enriched
Dpt	0.151667	932	enriched
Csf3	0.151583	933	enriched
Lipk	0.1515	934	enriched
Gng11	0.151417	935	enriched
Rgmb	0.151333	936	enriched
Col1a1	0.151333	937	enriched
Grap2	0.151167	938	enriched
Ryr3	0.151167	939	enriched
Klhl10	0.151083	940	enriched
Cxcr2	0.151	941	enriched
Ccdc55	0.151	942	enriched
Ptpn12	0.151	943	enriched
1700074P13Rik	0.151	944	enriched
Vmn1r63	0.150917	945	enriched
Ugt1a6a	0.150833	946	enriched
Zdbf2	0.150833	947	enriched
6330409N04Rik	0.150667	948	enriched
Duoxa2	0.150583	949	enriched
Spsb3	0.150417	950	enriched
Rheb	0.150333	951	enriched
Olfr837	0.15025	952	enriched
Bcor	0.15025	953	enriched
Myod1	0.15025	954	enriched
Galk2	0.15025	955	enriched
Wdr45l	0.15025	956	enriched
4932435O22Rik	0.150167	957	enriched
Rnft1	0.150167	958	enriched
Refbp2	0.150083	959	enriched
Lims1	0.150083	960	enriched
Alox12	0.15	961	enriched
Rcbtb2	0.15	962	enriched
Slc9a6	0.149917	963	enriched
Acsl4	0.149917	964	enriched
Hps5	0.149583	965	enriched
C330018D20Rik	0.1495	966	enriched
Agxt	0.149417	967	enriched
Gm13251	0.149417	968	enriched
Olfr194	0.149333	969	enriched
Serpinb10-ps	0.149167	970	enriched
Trpc7	0.149167	971	enriched
Arhgap11a	0.149167	972	enriched
Tpk1	0.149083	973	enriched
Acsm1	0.149	974	enriched
Olfr1463	0.149	975	enriched
Prps2	0.148917	976	enriched
Galnt2	0.148833	977	enriched
Ncr1	0.148833	978	enriched
Txnrd2	0.14875	979	enriched
Stab1	0.14875	980	enriched
Olfr342	0.148667	981	enriched
Fcf1	0.148667	982	enriched
Abhd3	0.148667	983	enriched
Rap1b	0.148583	984	enriched
Mdh1	0.1485	985	enriched
Cyp2d13	0.148417	986	enriched
Dao	0.148417	987	enriched
Zkscan3	0.148417	988	enriched
Ttc1	0.148333	989	enriched
Il10ra	0.148333	990	enriched
Mbnl3	0.148333	991	enriched
Ctrl	0.14825	992	enriched
E030037K03Rik	0.148083	993	enriched
Zbtb40	0.148083	994	enriched
Adamts4	0.148	995	enriched
Smcr7l	0.148	996	enriched
Gm5662	0.147917	997	enriched
Il1f10	0.14775	998	enriched
Mtnr1a	0.147667	999	enriched
4930526D03Rik	0.1475	1000	enriched
Epor	0.147417	1001	enriched
Etohi1	0.14725	1002	enriched
Uchl5	0.14725	1003	enriched
Gm8005	0.147167	1004	enriched
Hspa12b	0.147167	1005	enriched
Tex21	0.146917	1006	enriched
Trpv3	0.146917	1007	enriched
LOC100042331	0.146833	1008	enriched
Sly	0.146833	1009	enriched
Gm5081	0.146667	1010	enriched
Frmpd3	0.146583	1011	enriched
Mageb4	0.146583	1012	enriched
1810022C23Rik	0.146583	1013	enriched
Olfr77	0.146583	1014	enriched
Erf	0.1465	1015	enriched
Scn3a	0.1465	1016	enriched
Gm7120	0.146417	1017	enriched
Ppp2r3c	0.146417	1018	enriched
Gpc3	0.146417	1019	enriched
Fat2	0.146333	1020	enriched
B330016D10Rik	0.146333	1021	enriched
Spg11	0.146333	1022	enriched
Pnpt1	0.146083	1023	enriched
C730048C13Rik	0.146	1024	enriched
Bclp2	0.145917	1025	enriched
Idi1	0.145917	1026	enriched
Grxcr1	0.145833	1027	enriched
B230325K18Rik	0.14575	1028	enriched
Gm14399	0.145667	1029	enriched
Echs1	0.145583	1030	enriched
Klhl12	0.1455	1031	enriched
Ctsc	0.1455	1032	enriched
Gpx8	0.1455	1033	enriched
Cenpj	0.145417	1034	enriched
Mtx2	0.145417	1035	enriched
Olfr933	0.145333	1036	enriched
Ech1	0.145333	1037	enriched
Cox7a2	0.145333	1038	enriched
Tspan10	0.145	1039	enriched
LOC380994	0.144917	1040	enriched
Gm10757	0.144833	1041	enriched
Adcy6	0.144833	1042	enriched
Actbl2	0.144667	1043	enriched
Scrn2	0.144667	1044	enriched
Olfr166	0.144667	1045	enriched
Fbxo43	0.144667	1046	enriched
Aoc2	0.144583	1047	enriched
Pgk2	0.144583	1048	enriched
Col11a1	0.144583	1049	enriched
Snora16a	0.144583	1050	enriched
Olfr1250	0.1445	1051	enriched
Nip7	0.144417	1052	enriched
Nfatc2ip	0.144417	1053	enriched
Zfp867	0.144417	1054	enriched
Pgap2	0.144333	1055	enriched
Coq7	0.144167	1056	enriched
Txndc3	0.144167	1057	enriched
Csrnp3	0.144	1058	enriched
Gapvd1	0.143917	1059	enriched
Acbd5	0.143833	1060	enriched
Trim5	0.14375	1061	enriched
Kpna7	0.14375	1062	enriched
Tuba1a	0.14375	1063	enriched
Sparc	0.14375	1064	enriched
Gramd1a	0.143667	1065	enriched
Dffb	0.143667	1066	enriched
Olfr191	0.143667	1067	enriched
Wbp5	0.143583	1068	enriched
Nampt	0.143583	1069	enriched
Clca3	0.143583	1070	enriched
Fabp3	0.143583	1071	enriched
Gnpda2	0.1435	1072	enriched
Gm5647	0.1435	1073	enriched
Olfr1087	0.143417	1074	enriched
Tomm70a	0.143417	1075	enriched
Kif5a	0.143417	1076	enriched
Skint11	0.143333	1077	enriched
Gm3696	0.14325	1078	enriched
Clec5a	0.14325	1079	enriched
Grik1	0.143167	1080	enriched
Acadvl	0.143167	1081	enriched
Kif13b	0.143083	1082	enriched
D030047H15Rik	0.143083	1083	enriched
Ap2m1	0.143	1084	enriched
Gm12359	0.143	1085	enriched
Stag1	0.143	1086	enriched
Olfr1471	0.142917	1087	enriched
Nr2f6	0.142917	1088	enriched
Zfp780b	0.14275	1089	enriched
Snx18	0.142667	1090	enriched
D17H6S56E-5	0.142667	1091	enriched
H2-M9	0.1425	1092	enriched
Vmn2r13	0.1425	1093	enriched
Hist1h4f	0.142417	1094	enriched
Cd86	0.142333	1095	enriched
Ptpn18	0.142167	1096	enriched
Anpep	0.142167	1097	enriched
Adamts5	0.142083	1098	enriched
Cpne5	0.142	1099	enriched
Cylc1	0.141917	1100	enriched
Trim30a	0.141833	1101	enriched
Rdh14	0.14175	1102	enriched
Plekha6	0.14175	1103	enriched
Asxl3	0.1415	1104	enriched
4933405L10Rik	0.1415	1105	enriched
Cyba	0.141417	1106	enriched
Lao1	0.141333	1107	enriched
Ldhb	0.141333	1108	enriched
Pigt	0.141333	1109	enriched
Aoc3	0.14125	1110	enriched
Ube2o	0.14125	1111	enriched
Rgs18	0.14125	1112	enriched
Bub3	0.14125	1113	enriched
Rnd1	0.14125	1114	enriched
Slc25a11	0.14125	1115	enriched
Sumo1	0.141083	1116	enriched
0610009D07Rik	0.141	1117	enriched
Slc5a3	0.141	1118	enriched
Plk1	0.141	1119	enriched
BC067074	0.141	1120	enriched
Mybph	0.140833	1121	enriched
Spata6	0.14075	1122	enriched
Klk6	0.14075	1123	enriched
Ear1	0.140583	1124	enriched
Asb15	0.140417	1125	enriched
Vmn2r78	0.140333	1126	enriched
Vmn2r76	0.140333	1127	enriched
Nsg2	0.14025	1128	enriched
Neurl1B	0.14025	1129	enriched
Pcdhb5	0.140167	1130	enriched
2010016I18Rik	0.140167	1131	enriched
Vmn1r188	0.140083	1132	enriched
Dcbld2	0.140083	1133	enriched
Olfr1252	0.140083	1134	enriched
Parg	0.14	1135	enriched
Gm10726	0.139917	1136	enriched
Tas2r125	0.139917	1137	enriched
Trip4	0.139917	1138	enriched
Nov	0.139917	1139	enriched
Fkbp7	0.139833	1140	enriched
1810062G17Rik	0.13975	1141	enriched
Olfr70	0.139583	1142	enriched
Cacna1h	0.139417	1143	enriched
Olfr613	0.139333	1144	enriched
Gm9881	0.139333	1145	enriched
Ssxb9	0.139333	1146	enriched
Hs6st3	0.139167	1147	enriched
Igf2bp1	0.139167	1148	enriched
Crls1	0.139083	1149	enriched
Dph3b-ps	0.139	1150	enriched
Dsg2	0.139	1151	enriched
Theg	0.139	1152	enriched
Crip1	0.138917	1153	enriched
Zfp101	0.138917	1154	enriched
Otoa	0.13875	1155	enriched
Asf1a	0.13875	1156	enriched
Pik3c2g	0.138667	1157	enriched
Klhl9	0.138583	1158	enriched
Grem1	0.1385	1159	enriched
P2ry12	0.1385	1160	enriched
Cnga1	0.1385	1161	enriched
Zbtb1	0.1385	1162	enriched
Zfp658	0.138417	1163	enriched
Wdr74	0.138417	1164	enriched
4921504E06Rik	0.138333	1165	enriched
Chrna6	0.138	1166	enriched
Ngrn	0.137917	1167	enriched
Rbmy1a1	0.137917	1168	enriched
Zfp811	0.137917	1169	enriched
Tcfec	0.137833	1170	enriched
Cldn16	0.13775	1171	enriched
Clec4b2	0.13775	1172	enriched
Taf9	0.13775	1173	enriched
Olfr1318	0.137583	1174	enriched
Vpreb1	0.137417	1175	enriched
C87414	0.137167	1176	enriched
Gm10912	0.137167	1177	enriched
Trit1	0.137167	1178	enriched
Gas2l3	0.137083	1179	enriched
Hbxip	0.137083	1180	enriched
Rps24-ps2	0.137	1181	enriched
Ccdc137	0.137	1182	enriched
Lbp	0.137	1183	enriched
Olfr1341	0.136833	1184	enriched
Prl7d1	0.136833	1185	enriched
Cntn1	0.136667	1186	enriched
S100a6	0.136667	1187	enriched
Fastk	0.136667	1188	enriched
Gnl3	0.136667	1189	enriched
Prss23	0.136583	1190	enriched
Alb	0.136583	1191	enriched
Sec22b	0.136333	1192	enriched
Zscan4c	0.136333	1193	enriched
D10627	0.136333	1194	enriched
7420461P10Rik	0.13625	1195	enriched
Nit2	0.13625	1196	enriched
Insrr	0.13625	1197	enriched
Ush1g	0.136167	1198	enriched
A830019P07Rik	0.136083	1199	enriched
Uap1l1	0.136	1200	enriched
Cckar	0.136	1201	enriched
Fbxw8	0.136	1202	enriched
Olfr110	0.135917	1203	enriched
Mobkl2b	0.13575	1204	enriched
Olfr884	0.13575	1205	enriched
Papolg	0.13575	1206	enriched
Gm9953	0.135667	1207	enriched
Dcun1d3	0.135667	1208	enriched
Prkra	0.1355	1209	enriched
Anxa2	0.1355	1210	enriched
Prl7a2	0.1355	1211	enriched
Lipa	0.1355	1212	enriched
Nfkbil2	0.135417	1213	enriched
Fam33a	0.135417	1214	enriched
C18orf32	0.13525	1215	enriched
Prmt10	0.13525	1216	enriched
Nmnat1	0.135167	1217	enriched
Cct8l1	0.135167	1218	enriched
Mrps30	0.135167	1219	enriched
Srebf2	0.135083	1220	enriched
Tbcb	0.135	1221	enriched
Vegfb	0.135	1222	enriched
Mfn1	0.135	1223	enriched
Sp8	0.134917	1224	enriched
Gnaz	0.134917	1225	enriched
Smoc2	0.134833	1226	enriched
1110002L01Rik	0.13475	1227	enriched
Anxa9	0.134667	1228	enriched
Ppme1	0.134667	1229	enriched
Anapc7	0.134667	1230	enriched
Olfr203	0.134583	1231	enriched
D230037D09Rik	0.1345	1232	enriched
F13b	0.1345	1233	enriched
1110008J03Rik	0.134417	1234	enriched
Ube2v2	0.134417	1235	enriched
Cmtm3	0.134417	1236	enriched
Mul1	0.134333	1237	enriched
Bcap31	0.134333	1238	enriched
Mdh1b	0.134167	1239	enriched
Slx	0.134	1240	enriched
Olfr1178	0.133917	1241	enriched
Gsc	0.133917	1242	enriched
Rab5a	0.133917	1243	enriched
Alpk1	0.13375	1244	enriched
Rap1gds1	0.133667	1245	enriched
Rnu3a	0.133667	1246	enriched
Dixdc1	0.133667	1247	enriched
Dlat	0.133667	1248	enriched
Gria2	0.133667	1249	enriched
Brix1	0.133667	1250	enriched
Dnajb7	0.133583	1251	enriched
Nkd2	0.133583	1252	enriched
Sult2b1	0.1335	1253	enriched
Ifngr1	0.1335	1254	enriched
Lrrc33	0.1335	1255	enriched
Twist1	0.133333	1256	enriched
Usp40	0.13325	1257	enriched
Elf1	0.13325	1258	enriched
Foxo4	0.133167	1259	enriched
Frmd4a	0.133167	1260	enriched
Pi15	0.133083	1261	enriched
Ddit3	0.133083	1262	enriched
Snx2	0.132917	1263	enriched
Rpl22l1	0.132917	1264	enriched
Cand1	0.132917	1265	enriched
Npy2r	0.132833	1266	enriched
Prdm5	0.13275	1267	enriched
Apol9b	0.132667	1268	enriched
Zscan4a	0.132667	1269	enriched
LOC100504608	0.132583	1270	enriched
Chrnb2	0.1325	1271	enriched
Grip1	0.1325	1272	enriched
Zdhhc23	0.132417	1273	enriched
Slamf1	0.132417	1274	enriched
Cldn13	0.132333	1275	enriched
Kynu	0.132333	1276	enriched
Tmem200a	0.132333	1277	enriched
Akr1c18	0.13225	1278	enriched
4933411K20Rik	0.13225	1279	enriched
Dhrs4	0.13225	1280	enriched
Gm10248	0.132167	1281	enriched
Cpt1a	0.132083	1282	enriched
Ap4b1	0.132	1283	enriched
Ntn1	0.132	1284	enriched
Bgn	0.132	1285	enriched
Olfr974	0.13175	1286	enriched
Serpina1b	0.13175	1287	enriched
Dpp4	0.13175	1288	enriched
Esx1	0.131667	1289	enriched
Wfdc2	0.131667	1290	enriched
Ssb	0.131667	1291	enriched
Peg10	0.131583	1292	enriched
B3galnt1	0.131583	1293	enriched
Crcp	0.131583	1294	enriched
Lrmp	0.1315	1295	enriched
Rhebl1	0.1315	1296	enriched
Usp44	0.131333	1297	enriched
Zfp563	0.13125	1298	enriched
Dnaic2	0.131167	1299	enriched
Ugt2a2	0.131167	1300	enriched
6430601O08Rik	0.131167	1301	enriched
Fcho1	0.131167	1302	enriched
Gm13959	0.130917	1303	enriched
Churc1	0.130917	1304	enriched
Arf4	0.130917	1305	enriched
Eif3h	0.130833	1306	enriched
Rnf219	0.130833	1307	enriched
Pip5k1b	0.13075	1308	enriched
Snora34	0.130667	1309	enriched
Sval2	0.130667	1310	enriched
Bhlhe40	0.130667	1311	enriched
Dmrtc1b	0.130667	1312	enriched
Smek2	0.130583	1313	enriched
Abl2	0.1305	1314	enriched
Serpinb5	0.1305	1315	enriched
Hnrnpc	0.130417	1316	enriched
Crnkl1	0.130333	1317	enriched
Il2rg	0.130333	1318	enriched
Gm5627	0.13025	1319	enriched
A930024E05Rik	0.130167	1320	enriched
Mogat2	0.130167	1321	enriched
Hapln4	0.130167	1322	enriched
Tbc1d2b	0.130083	1323	enriched
Gm13051	0.130083	1324	enriched
Fgf13	0.13	1325	enriched
Rcor1	0.13	1326	enriched
Runx3	0.13	1327	enriched
Olfr395	0.129917	1328	enriched
Rhog	0.129833	1329	enriched
Yipf7	0.129667	1330	enriched
Fam159b	0.129583	1331	enriched
Klra16	0.129583	1332	enriched
Gm6625	0.129417	1333	enriched
Rngtt	0.129333	1334	enriched
Crhr2	0.12925	1335	enriched
Stfa2	0.129167	1336	enriched
Lpin3	0.129083	1337	enriched
Terf2ip	0.129	1338	enriched
Hcrtr1	0.129	1339	enriched
1700128F08Rik	0.129	1340	enriched
Spink8	0.128917	1341	enriched
Hells	0.128917	1342	enriched
Pdhb	0.128917	1343	enriched
Rhox4e	0.128833	1344	enriched
Mprip	0.128833	1345	enriched
Haus7	0.12875	1346	enriched
Cxcl11	0.128667	1347	enriched
Pfpl	0.128583	1348	enriched
Klhl33	0.128583	1349	enriched
Olfr1420	0.128583	1350	enriched
Sult2a2	0.1285	1351	enriched
AY358078	0.1285	1352	enriched
Tsen34	0.1285	1353	enriched
Cysltr1	0.1285	1354	enriched
Ube1y1	0.128417	1355	enriched
Abhd12	0.128417	1356	enriched
C1galt1	0.128417	1357	enriched
Ndufab1	0.128417	1358	enriched
Ank2	0.128333	1359	enriched
BC034902	0.128333	1360	enriched
Gm3994	0.128333	1361	enriched
Slc40a1	0.128333	1362	enriched
Smo	0.12825	1363	enriched
Olfr828	0.12825	1364	enriched
Bag5	0.128167	1365	enriched
Pfn4	0.128083	1366	enriched
Gm10786	0.128083	1367	enriched
Hmox1	0.128083	1368	enriched
Il1f6	0.128083	1369	enriched
Snrnp48	0.128	1370	enriched
LOC100503763	0.127917	1371	enriched
Egflam	0.127833	1372	enriched
Rlf	0.127833	1373	enriched
Rpa3	0.127833	1374	enriched
Dnajb1	0.12775	1375	enriched
Gtf2b	0.127667	1376	enriched
Gtf2a2	0.127667	1377	enriched
Olfr1120	0.127583	1378	enriched
Grcc10	0.127583	1379	enriched
P2ry2	0.1275	1380	enriched
Phb2	0.1275	1381	enriched
Rnase10	0.1275	1382	enriched
Dnmt3a	0.127417	1383	enriched
Pfkfb2	0.127333	1384	enriched
Igbp1	0.127333	1385	enriched
Cd74	0.127333	1386	enriched
Vmn2r69	0.12725	1387	enriched
Etfb	0.127167	1388	enriched
Matk	0.127167	1389	enriched
Ugt2b5	0.127083	1390	enriched
Mir680-2	0.127	1391	enriched
Bbox1	0.127	1392	enriched
Hif1a	0.127	1393	enriched
Prame	0.126917	1394	enriched
Rfpl3s	0.12675	1395	enriched
Cd200	0.12675	1396	enriched
Atp1b1	0.126667	1397	enriched
C130079G13Rik	0.126583	1398	enriched
Mrps14	0.126583	1399	enriched
Zfp1	0.1265	1400	enriched
BC025920	0.1265	1401	enriched
Ly6e	0.1265	1402	enriched
Ahcyl2	0.1265	1403	enriched
Gm906	0.126417	1404	enriched
Epb4.1l4a	0.126417	1405	enriched
Tlr9	0.126417	1406	enriched
Olfr1170	0.126333	1407	enriched
Lyrm5	0.126333	1408	enriched
Acrbp	0.126333	1409	enriched
Olfr731	0.126167	1410	enriched
Ppp1r12b	0.126167	1411	enriched
Gm1524	0.126083	1412	enriched
Atp6v0a2	0.126	1413	enriched
Olfr159	0.125917	1414	enriched
Olfr1052	0.125917	1415	enriched
Olfr1220	0.125917	1416	enriched
Ppip5k1	0.125917	1417	enriched
Ogn	0.125833	1418	enriched
Raph1	0.12575	1419	enriched
1300010F03Rik	0.12575	1420	enriched
Idh2	0.125667	1421	enriched
Cfl1	0.125667	1422	enriched
Oxgr1	0.125583	1423	enriched
A830093I24Rik	0.125583	1424	enriched
Olfr43	0.1255	1425	enriched
Grik3	0.1255	1426	enriched
Uprt	0.1255	1427	enriched
Dlgap2	0.1255	1428	enriched
1700003M02Rik	0.125417	1429	enriched
Rab11fip5	0.125333	1430	enriched
Nav2	0.125333	1431	enriched
Letm1	0.125333	1432	enriched
Epcam	0.12525	1433	enriched
Cpa5	0.12525	1434	enriched
Parn	0.12525	1435	enriched
Dok1	0.125167	1436	enriched
Actr5	0.125167	1437	enriched
Olfr1246	0.125	1438	enriched
Pwp1	0.125	1439	enriched
Snrpn	0.125	1440	enriched
Sh3bgrl2	0.124833	1441	enriched
Atp8b3	0.124833	1442	enriched
Sv2c	0.124833	1443	enriched
Zfp644	0.12475	1444	enriched
Dnajc21	0.12475	1445	enriched
Tcte2	0.124667	1446	enriched
Pigx	0.124583	1447	enriched
Fam73a	0.1245	1448	enriched
Btf3l4	0.1245	1449	enriched
Rad54l	0.124417	1450	enriched
Zfp260	0.124333	1451	enriched
Rbm41	0.124333	1452	enriched
Olfr507	0.124333	1453	enriched
Olfr69	0.12425	1454	enriched
Pcdhb17	0.12425	1455	enriched
Moxd2	0.124167	1456	enriched
Ranbp17	0.124167	1457	enriched
Olfr151	0.124	1458	enriched
Mtap7	0.124	1459	enriched
Lgals12	0.124	1460	enriched
Gm6133	0.124	1461	enriched
Slc28a3	0.123917	1462	enriched
Slfn5	0.123917	1463	enriched
AW555464	0.123917	1464	enriched
Hapln3	0.123833	1465	enriched
Ifna12	0.123833	1466	enriched
Rps9	0.12375	1467	enriched
Csn3	0.123667	1468	enriched
Taf1d	0.123667	1469	enriched
Psg27	0.123583	1470	enriched
Grin2a	0.123333	1471	enriched
Iqcc	0.123167	1472	enriched
Emx1	0.123083	1473	enriched
Olfr98	0.123	1474	enriched
Zfp607	0.122917	1475	enriched
Hspb7	0.122917	1476	enriched
Ltbp2	0.122833	1477	enriched
Klc4	0.12275	1478	enriched
Dthd1	0.12275	1479	enriched
Sftpd	0.12275	1480	enriched
Steap1	0.122667	1481	enriched
Hvcn1	0.122583	1482	enriched
Cables1	0.122583	1483	enriched
Rpl8	0.1225	1484	enriched
Crybb1	0.122417	1485	enriched
Olfr1314	0.12225	1486	enriched
Ppp1r13b	0.122	1487	enriched
Mthfs	0.122	1488	enriched
Gdi1	0.121917	1489	enriched
Scgb1a1	0.121917	1490	enriched
Bpnt1	0.121917	1491	enriched
Prss16	0.121917	1492	enriched
Hiatl1	0.121917	1493	enriched
9430025M13Rik	0.121917	1494	enriched
Npy1r	0.121833	1495	enriched
Il1f8	0.12175	1496	enriched
Naa16	0.12175	1497	enriched
Ufm1	0.121667	1498	enriched
Eif3e	0.121667	1499	enriched
Pld3	0.121667	1500	enriched
Mir471	0.121583	1501	enriched
Gm13139	0.1215	1502	enriched
Olfr1048	0.1215	1503	enriched
Sugt1	0.121417	1504	enriched
Vamp3	0.121417	1505	enriched
2700097O09Rik	0.121417	1506	enriched
Rpl9	0.121333	1507	enriched
Abcb10	0.12125	1508	enriched
Mdc1	0.12125	1509	enriched
Pacs2	0.12125	1510	enriched
Snorda54	0.121167	1511	enriched
Olfr1325	0.121167	1512	enriched
Olfr229	0.121167	1513	enriched
Olfr111	0.121167	1514	enriched
Taf2	0.121167	1515	enriched
Il22	0.121167	1516	enriched
Fbn1	0.121083	1517	enriched
Zfp54	0.121083	1518	enriched
Fmo2	0.121083	1519	enriched
Gfm1	0.121083	1520	enriched
Anxa4	0.121083	1521	enriched
Psmc6	0.121	1522	enriched
Hnrpll	0.120917	1523	enriched
Mnx1	0.120917	1524	enriched
Gm5567	0.120917	1525	enriched
Rps23	0.120917	1526	enriched
Vmn2r2	0.12075	1527	enriched
Akr1c21	0.120667	1528	enriched
Pigr	0.120667	1529	enriched
Tspan5	0.120583	1530	enriched
Flnb	0.120583	1531	enriched
Sema3g	0.1205	1532	enriched
Vmn1r199	0.1205	1533	enriched
Edil3	0.1205	1534	enriched
Fam132a	0.120417	1535	enriched
Casp4	0.120417	1536	enriched
Mab21l2	0.120417	1537	enriched
Creb2l	0.120417	1538	enriched
Mafg	0.120333	1539	enriched
Cdc37l1	0.120333	1540	enriched
Crlf1	0.120333	1541	enriched
Myo18a	0.12025	1542	enriched
Ttc32	0.12025	1543	enriched
Prorsd1	0.12025	1544	enriched
Vmn1r72	0.120167	1545	enriched
Sptlc2	0.120083	1546	enriched
Olfr772	0.120083	1547	enriched
Gp5	0.120083	1548	enriched
Ndufb2	0.12	1549	enriched
Fam166b	0.119917	1550	enriched
Josd1	0.119917	1551	enriched
Usp35	0.119917	1552	enriched
Kng1	0.119917	1553	enriched
Slc16a13	0.119833	1554	enriched
Olfr715	0.119833	1555	enriched
Zfp874b	0.119833	1556	enriched
Arhgap30	0.11975	1557	enriched
Col4a3bp	0.1195	1558	enriched
Kif18a	0.1195	1559	enriched
Rnf2	0.119417	1560	enriched
Hps1	0.119333	1561	enriched
Gm4883	0.119333	1562	enriched
Obox3	0.11925	1563	enriched
Csrp3	0.11925	1564	enriched
Pcyt1b	0.119	1565	enriched
4933434E20Rik	0.119	1566	enriched
Coq5	0.118917	1567	enriched
Ppp2cb	0.118917	1568	enriched
Faim	0.118917	1569	enriched
Ngp	0.118917	1570	enriched
Slc41a2	0.118833	1571	enriched
Selenbp2	0.11875	1572	enriched
Mrps26	0.118667	1573	enriched
Ndn	0.118667	1574	enriched
Ssxb5	0.118667	1575	enriched
Ninl	0.118667	1576	enriched
Camk2n2	0.118583	1577	enriched
Il6	0.118583	1578	enriched
Rhox12	0.118583	1579	enriched
Mpv17	0.118583	1580	enriched
Gpr35	0.1185	1581	enriched
Smarcd2	0.1185	1582	enriched
Crisp2	0.1185	1583	enriched
Plac8	0.118417	1584	enriched
Dcdc2c	0.118333	1585	enriched
Casc1	0.118333	1586	enriched
Tmx3	0.118333	1587	enriched
Pou4f3	0.118333	1588	enriched
Gm16487	0.11825	1589	enriched
Dnmbp	0.11825	1590	enriched
Gm10568	0.11825	1591	enriched
Gm5617	0.118167	1592	enriched
2810030E01Rik	0.118167	1593	enriched
Mrpl54	0.118167	1594	enriched
Idh1	0.118167	1595	enriched
Btbd2	0.118167	1596	enriched
Gm1220	0.118167	1597	enriched
Rpsa	0.118167	1598	enriched
Wnt2b	0.118083	1599	enriched
Gpx6	0.118083	1600	enriched
Aldh9a1	0.118083	1601	enriched
Lrrc50	0.118083	1602	enriched
Hpgd	0.118083	1603	enriched
Heg1	0.117917	1604	enriched
Pcdhgb4	0.117917	1605	enriched
Tm4sf1	0.117917	1606	enriched
Tlr3	0.11775	1607	enriched
Myh10	0.11775	1608	enriched
Tmem39a	0.11775	1609	enriched
Ube2n	0.117667	1610	enriched
Tinag	0.117667	1611	enriched
Zfp738	0.117667	1612	enriched
Defb38	0.117583	1613	enriched
Git2	0.117583	1614	enriched
Rcc2	0.117583	1615	enriched
Vmn1r-ps79	0.1175	1616	enriched
Smim10l1	0.1175	1617	enriched
Rock1	0.1175	1618	enriched
BC003266	0.1175	1619	enriched
Ogdhl	0.117417	1620	enriched
Crygd	0.117417	1621	enriched
2610034B18Rik	0.117417	1622	enriched
4933417A18Rik	0.117417	1623	enriched
Gstz1	0.117333	1624	enriched
Lrrc61	0.117333	1625	enriched
Ccdc45	0.117333	1626	enriched
Kansl1l	0.117333	1627	enriched
Rmi1	0.11725	1628	enriched
Fto	0.11725	1629	enriched
Cald1	0.11725	1630	enriched
Gm5935	0.117167	1631	enriched
Cars	0.117083	1632	enriched
Lrrn4cl	0.117083	1633	enriched
Fmnl2	0.117083	1634	enriched
Atp11c	0.117	1635	enriched
Mre11a	0.117	1636	enriched
Ccnc	0.117	1637	enriched
Ap1m2	0.116917	1638	enriched
Pcmtd2	0.116917	1639	enriched
Auh	0.116917	1640	enriched
Skp2	0.116833	1641	enriched
G6pdx	0.116833	1642	enriched
Klc3	0.116833	1643	enriched
Esr1	0.11675	1644	enriched
H1fx	0.11675	1645	enriched
Trh	0.116667	1646	enriched
Gm10673	0.116667	1647	enriched
Serpinb1c	0.116667	1648	enriched
Aida	0.116667	1649	enriched
Taco1	0.116667	1650	enriched
4932411N23Rik	0.116583	1651	enriched
Trim58	0.116583	1652	enriched
Il1rapl2	0.1165	1653	enriched
Irs4	0.1165	1654	enriched
Ccdc3	0.116417	1655	enriched
Cpt2	0.116417	1656	enriched
Fcer1g	0.116417	1657	enriched
Trip6	0.116333	1658	enriched
Sirt6	0.116333	1659	enriched
Use1	0.116333	1660	enriched
Asap1	0.11625	1661	enriched
Srbd1	0.11625	1662	enriched
Atp9b	0.11625	1663	enriched
Glud1	0.116167	1664	enriched
Krtap8-2	0.116167	1665	enriched
Gm136	0.116167	1666	enriched
Gm3030	0.116167	1667	enriched
Pkd1l2	0.116167	1668	enriched
Ces4a	0.116083	1669	enriched
Cav3	0.116083	1670	enriched
Pecr	0.116083	1671	enriched
Dusp1	0.116083	1672	enriched
4930579G22Rik	0.116	1673	enriched
Gpr75	0.115917	1674	enriched
Cel	0.115917	1675	enriched
Rnf217	0.115833	1676	enriched
Olfr1294	0.11575	1677	enriched
Tgfb2	0.11575	1678	enriched
Kdelc1	0.11575	1679	enriched
Pphln1	0.11575	1680	enriched
Runx1t1	0.115667	1681	enriched
Samd4b	0.115667	1682	enriched
Gm16223	0.115583	1683	enriched
Olfr742	0.1155	1684	enriched
Thoc2	0.1155	1685	enriched
Olfr729	0.115417	1686	enriched
Vwa5b2	0.115417	1687	enriched
Mterfd1	0.115333	1688	enriched
Gm10417	0.11525	1689	enriched
Senp7	0.11525	1690	enriched
Cd53	0.11525	1691	enriched
Hoxa5	0.115167	1692	enriched
Ephb6	0.115	1693	enriched
Gm7682	0.115	1694	enriched
Ugt8a	0.115	1695	enriched
Aim2	0.115	1696	enriched
Epha5	0.115	1697	enriched
Ipp	0.114917	1698	enriched
Rnaseh1	0.114917	1699	enriched
Uba5	0.114917	1700	enriched
Tmem234	0.114833	1701	enriched
Larp6	0.11475	1702	enriched
Dguok	0.11475	1703	enriched
Senp8	0.11475	1704	enriched
Isyna1	0.11475	1705	enriched
Rbm18	0.114667	1706	enriched
Gcsh	0.114667	1707	enriched
Pip4k2a	0.114583	1708	enriched
Yipf5	0.114583	1709	enriched
Lrrc52	0.1145	1710	enriched
Nedd9	0.114333	1711	enriched
Olfr599	0.114333	1712	enriched
Cabp7	0.11425	1713	enriched
Dusp12	0.11425	1714	enriched
Clec2l	0.11425	1715	enriched
Abcb7	0.11425	1716	enriched
Fat3	0.11425	1717	enriched
Ipo8	0.11425	1718	enriched
4930519F09Rik	0.114167	1719	enriched
Tdpoz1	0.114083	1720	enriched
Olfr129	0.114083	1721	enriched
Mrgpra3	0.114083	1722	enriched
Appbp2	0.114083	1723	enriched
Ankrd6	0.114	1724	enriched
Srsf12	0.114	1725	enriched
1700125H20Rik	0.114	1726	enriched
Gm5094	0.113917	1727	enriched
Ccr2	0.113917	1728	enriched
2810055G20Rik	0.113917	1729	enriched
Itih3	0.113917	1730	enriched
Dpysl5	0.113917	1731	enriched
Scp2	0.113833	1732	enriched
Tek	0.113833	1733	enriched
Prlhr	0.11375	1734	enriched
Ces2e	0.11375	1735	enriched
Gm10752	0.113667	1736	enriched
Pln	0.113667	1737	enriched
Agrp	0.113667	1738	enriched
Appl1	0.113667	1739	enriched
Acss1	0.113583	1740	enriched
Cdkl2	0.113583	1741	enriched
Gm5167	0.1135	1742	enriched
Cerk	0.1135	1743	enriched
2010204K13Rik	0.1135	1744	enriched
Olfr447	0.1135	1745	enriched
Slxl1	0.113333	1746	enriched
Rad21	0.113333	1747	enriched
Padi1	0.113333	1748	enriched
1810064F22Rik	0.11325	1749	enriched
Adamts13	0.11325	1750	enriched
B230307C23Rik	0.11325	1751	enriched
Lix1l	0.113167	1752	enriched
LOC100505223	0.113167	1753	enriched
Olfr127	0.113167	1754	enriched
Nae1	0.113167	1755	enriched
Gm13895	0.113167	1756	enriched
Angptl3	0.113083	1757	enriched
Mark3	0.113083	1758	enriched
Vmn1r183	0.113	1759	enriched
Zfp451	0.113	1760	enriched
Asphd2	0.113	1761	enriched
1110002N22Rik	0.113	1762	enriched
A630033E08Rik	0.112833	1763	enriched
Olfr1356	0.11275	1764	enriched
Tas2r126	0.11275	1765	enriched
2900055J20Rik	0.11275	1766	enriched
Cish	0.11275	1767	enriched
Olfr533	0.112583	1768	enriched
Tada1	0.112583	1769	enriched
Reck	0.112583	1770	enriched
Olfr1140	0.112583	1771	enriched
Sec24d	0.112417	1772	enriched
Cmss1	0.112417	1773	enriched
Gltp	0.112333	1774	enriched
Tubgcp3	0.112333	1775	enriched
Cldn1	0.112333	1776	enriched
Tnfaip1	0.112333	1777	enriched
Gatm	0.112333	1778	enriched
Zfp389	0.11225	1779	enriched
Spam1	0.112167	1780	enriched
Hs3st5	0.112083	1781	enriched
2410015M20Rik	0.112083	1782	enriched
Gria3	0.111917	1783	enriched
Eif2s1	0.111917	1784	enriched
C2orf43	0.111833	1785	enriched
Sox14	0.111833	1786	enriched
Plat	0.11175	1787	enriched
A530064D06Rik	0.11175	1788	enriched
Jmy	0.11175	1789	enriched
Gm428	0.11175	1790	enriched
Dfnb59	0.111667	1791	enriched
Trpc3	0.111583	1792	enriched
Tmem184a	0.111583	1793	enriched
Elovl4	0.111583	1794	enriched
Tmem168	0.111583	1795	enriched
Zcchc6	0.111583	1796	enriched
Spag7	0.111583	1797	enriched
Ehd1	0.1115	1798	enriched
Rnf157	0.111417	1799	enriched
Ldhal6b	0.111333	1800	enriched
Ptcd2	0.111333	1801	enriched
Ppp4r2	0.111333	1802	enriched
Dars	0.11125	1803	enriched
Ptgr2	0.11125	1804	enriched
Rrm2b	0.111167	1805	enriched
C79407	0.111167	1806	enriched
Derl3	0.111083	1807	enriched
Slc10a6	0.111083	1808	enriched
Dck	0.111	1809	enriched
Cxcl14	0.111	1810	enriched
Taar9	0.111	1811	enriched
1190002A17Rik	0.111	1812	enriched
Nsa2	0.111	1813	enriched
Gm6657	0.110917	1814	enriched
Dis3	0.110917	1815	enriched
Gm41	0.110917	1816	enriched
Pdcl3	0.110917	1817	enriched
Pibf1	0.110833	1818	enriched
Nfam1	0.110833	1819	enriched
Olfr597	0.110833	1820	enriched
Atl3	0.11075	1821	enriched
Map2k5	0.11075	1822	enriched
Ptrf	0.110667	1823	enriched
Cfi	0.110667	1824	enriched
B3gat3	0.110667	1825	enriched
Ube2q2	0.110667	1826	enriched
D330028D13Rik	0.110667	1827	enriched
1810035L17Rik	0.110667	1828	enriched
Cenpo	0.1105	1829	enriched
Hsd3b3	0.1105	1830	enriched
Ccdc78	0.1105	1831	enriched
Ndst4	0.110417	1832	enriched
Ccdc99	0.110333	1833	enriched
Gm10683	0.110333	1834	enriched
Skap1	0.11025	1835	enriched
Lrrc69	0.11025	1836	enriched
Mbd1	0.110167	1837	enriched
Gm5891	0.110167	1838	enriched
Gm1574	0.110167	1839	enriched
Olfr1215	0.110083	1840	enriched
A630095E13Rik	0.110083	1841	enriched
Zfp423	0.110083	1842	enriched
Zfp30	0.11	1843	enriched
Dmd	0.11	1844	enriched
Gm189	0.11	1845	enriched
4930578N16Rik	0.11	1846	enriched
Exoc3	0.11	1847	enriched
Chsy1	0.109917	1848	enriched
Aggf1	0.109917	1849	enriched
Lilra6	0.109917	1850	enriched
Clec4b1	0.109917	1851	enriched
Ccdc124	0.109917	1852	enriched
Tdpoz3	0.10975	1853	enriched
Gas1	0.10975	1854	enriched
Mmd	0.10975	1855	enriched
Samd12	0.10975	1856	enriched
Rbm27	0.109667	1857	enriched
Dennd1b	0.109667	1858	enriched
Tmem65	0.109583	1859	enriched
P2ry1	0.109583	1860	enriched
Cd3d	0.1095	1861	enriched
Hnrnpul2	0.1095	1862	enriched
Tmsb4x	0.109417	1863	enriched
Psmg1	0.10925	1864	enriched
Olfr936	0.109167	1865	enriched
Azi2	0.109167	1866	enriched
Gm2695	0.109	1867	enriched
Elmo2	0.108917	1868	enriched
Rxra	0.108917	1869	enriched
4930503L19Rik	0.108833	1870	enriched
Gpr12	0.108833	1871	enriched
Ms4a4d	0.108833	1872	enriched
Cmklr1	0.10875	1873	enriched
Syngr3	0.10875	1874	enriched
Trmt2b	0.10875	1875	enriched
Pcgf3	0.10875	1876	enriched
Mad2l1	0.10875	1877	enriched
LOC100042196	0.108667	1878	enriched
Sdc1	0.108667	1879	enriched
Dek	0.108583	1880	enriched
2300009A05Rik	0.1085	1881	enriched
Stk10	0.1085	1882	enriched
A930005I04Rik	0.1085	1883	enriched
Rhd	0.1085	1884	enriched
Tspan8	0.1085	1885	enriched
Olfml3	0.108417	1886	enriched
Sgms2	0.108417	1887	enriched
4933407H18Rik	0.108417	1888	enriched
Olfr125	0.108333	1889	enriched
Mir101a	0.108333	1890	enriched
Hist3h2a	0.108333	1891	enriched
Txnrd1	0.108167	1892	enriched
Cacul1	0.108167	1893	enriched
Hint1	0.108083	1894	enriched
Cmtm4	0.108	1895	enriched
Srebf1	0.107917	1896	enriched
Gimap7	0.107833	1897	enriched
Ugt1a2	0.107833	1898	enriched
Aqp11	0.107833	1899	enriched
Nr4a1	0.107833	1900	enriched
Vmn1r21	0.10775	1901	enriched
Trpm4	0.10775	1902	enriched
Sbf2	0.10775	1903	enriched
Gm10811	0.107667	1904	enriched
Tfam	0.107583	1905	enriched
Rapgef5	0.107583	1906	enriched
Il1rl1	0.107583	1907	enriched
Mir190	0.1075	1908	enriched
S100a10	0.1075	1909	enriched
Zeb2	0.107417	1910	enriched
Flrt2	0.107417	1911	enriched
Zwilch	0.107417	1912	enriched
Cpsf7	0.107333	1913	enriched
Mtrf1l	0.107333	1914	enriched
Plin1	0.107333	1915	enriched
Igf1	0.107333	1916	enriched
Gpr180	0.10725	1917	enriched
St3gal1	0.107167	1918	enriched
Snord1c	0.107167	1919	enriched
Cyp51	0.107167	1920	enriched
Slc38a9	0.107083	1921	enriched
Tmem159	0.107	1922	enriched
Rpl30	0.106917	1923	enriched
Gm5039	0.106833	1924	enriched
2810408P10Rik	0.106833	1925	enriched
Rfx3	0.106833	1926	enriched
Lrrc66	0.106833	1927	enriched
AI597468	0.106833	1928	enriched
Asb11	0.10675	1929	enriched
Cyp2a22	0.106667	1930	enriched
Gm10679	0.106667	1931	enriched
Srfbp1	0.106667	1932	enriched
Cfhr3	0.106667	1933	enriched
Kcnip4	0.106583	1934	enriched
Ppp1ca	0.106583	1935	enriched
Dnmt3l	0.106583	1936	enriched
Bccip	0.106583	1937	enriched
69104	0.106583	1938	enriched
Trnt1	0.1065	1939	enriched
Phf14	0.1065	1940	enriched
Ebf2	0.1065	1941	enriched
Dnajb12	0.106417	1942	enriched
Slc28a1	0.106417	1943	enriched
4930513O06Rik	0.106417	1944	enriched
Hmgb3	0.106333	1945	enriched
Ankrd36	0.106333	1946	enriched
Ephx3	0.106333	1947	enriched
Cav2	0.10625	1948	enriched
F2rl3	0.10625	1949	enriched
Fam129b	0.106167	1950	enriched
Foxn3	0.106167	1951	enriched
Gcfc1	0.106083	1952	enriched
C1ra	0.106083	1953	enriched
C330019G07Rik	0.106083	1954	enriched
Ube2u	0.106	1955	enriched
Fgfr1op2	0.106	1956	enriched
Dnttip2	0.106	1957	enriched
Scarna17	0.105917	1958	enriched
1700034H14Rik	0.105917	1959	enriched
Snord47	0.105833	1960	enriched
Olfr1275	0.105833	1961	enriched
Olfr1300-ps1	0.105833	1962	enriched
Cd300lb	0.105833	1963	enriched
Ftl1	0.105833	1964	enriched
BC021614	0.10575	1965	enriched
Pcdhb2	0.10575	1966	enriched
Mrps35	0.10575	1967	enriched
Zfp808	0.105667	1968	enriched
Mtmr10	0.105667	1969	enriched
Spsb4	0.105583	1970	enriched
Rrp1b	0.105583	1971	enriched
Ndufaf5	0.105583	1972	enriched
Hoxd10	0.1055	1973	enriched
Actg2	0.1055	1974	enriched
Mri1	0.1055	1975	enriched
Ptma	0.1055	1976	enriched
Ang	0.105417	1977	enriched
Arhgef6	0.105417	1978	enriched
Plscr4	0.105333	1979	enriched
Thap2	0.105333	1980	enriched
Plcxd2	0.105333	1981	enriched
C630004H02Rik	0.105333	1982	enriched
Hebp2	0.10525	1983	enriched
Nr2c1	0.10525	1984	enriched
Raf1	0.10525	1985	enriched
Gtdc1	0.105167	1986	enriched
Cmtm8	0.105167	1987	enriched
Csnk1g1	0.105167	1988	enriched
Ikzf1	0.105167	1989	enriched
Vmn1r51	0.105083	1990	enriched
Cts6	0.105083	1991	enriched
Svs4	0.105083	1992	enriched
Cytl1	0.105083	1993	enriched
Pafah1b2	0.105083	1994	enriched
Llph	0.105	1995	enriched
BC018101	0.105	1996	enriched
BC011426	0.105	1997	enriched
Vmn1r196	0.105	1998	enriched
Cmtm1	0.104917	1999	enriched
[truncated: 20,084 more rows]

## Sheet: G. BL6 GSEA
BL6 KOTas1r2 vs WTTas1r2: Komogorov-Smirnov Test WikiPathways
pathway	ks_p.value	BY_adj.	(-)log10(p)	hits	Enrichment
Cytoplasmic ribosomal proteins	0	0	16	76	enriched
Electron transport chain	1.36673e-11	7.37932e-09	10.8643	89	enriched
Oxidative phosphorylation	2.38636e-07	8.5897e-05	6.62226	55	enriched
Mechanisms associated with pluripotency	1.54639e-06	0.000417469	5.81068	287	depleted
Proteasome degradation	2.36734e-06	0.000511274	5.62574	55	enriched
Insulin signaling	0.000129526	0.0223995	3.88764	152	depleted
mRNA processing	0.000145202	0.0223995	3.83803	308	enriched
Purine metabolism	0.000203483	0.0274664	3.69147	164	enriched
Complement activation, classical pathway	0.000828091	0.0933724	3.08192	15	enriched
White fat cell differentiation	0.000864679	0.0933724	3.06315	26	depleted
Notch signaling pathway	0.00130429	0.12804	2.88463	40	depleted
Comprehensive IL-17A signaling	0.00208335	0.18292	2.68124	82	enriched
ESC pluripotency pathways	0.00220212	0.18292	2.65716	111	depleted
Eukaryotic transcription initiation	0.0024379	0.18804	2.61298	37	enriched
Focal adhesion	0.00315982	0.227475	2.50034	185	enriched
Oxidative stress and redox pathway	0.00376555	0.254139	2.42417	89	enriched
Tyrobp causal network in microglia	0.0045905	0.287979	2.33814	57	enriched
Wnt signaling pathway	0.00480031	0.287979	2.31873	102	depleted
Chemokine signaling pathway	0.00676162	0.384291	2.16995	177	enriched
Prostaglandin synthesis and regulation	0.00748346	0.392929	2.1259	31	enriched
Delta-Notch signaling pathway	0.00764133	0.392929	2.11683	80	depleted
Oxylipins pathways	0.0108704	0.533563	1.96376	17	enriched
GPCRs, non-odorant	0.0155782	0.731395	1.80748	262	enriched
Focal adhesion: PI3K-Akt-mTOR signaling pathway	0.0177717	0.799615	1.75027	309	enriched
IL-6 signaling pathway	0.0197086	0.851293	1.70534	94	depleted
IL-9 signaling pathway	0.0221079	0.9182	1.65545	24	depleted
Pentose phosphate pathway	0.0233163	0.932522	1.63234	7	enriched
SIDS susceptibility pathways	0.0280026	1	1.5528	61	depleted
Nuclear Receptors	0.0292049	1	1.53454	38	depleted
BDNF pathway	0.0305114	1	1.51554	6	enriched
Wnt signaling pathway and pluripotency	0.0310295	1	1.50823	94	enriched
GPCRs, class A rhodopsin-like	0.0359204	1	1.44466	213	enriched
Omega-9 fatty acid synthesis	0.0363479	1	1.43952	14	enriched
MicroRNAs in cardiomyocyte hypertrophy	0.037546	1	1.42544	80	depleted
Neural crest differentiation	0.0415845	1	1.38107	101	depleted
G protein signaling pathways	0.0431412	1	1.36511	90	depleted

## Sheet: H. BL6 limma ranked genes
gene name	log2FC	rank no.	ranking
Srpk2	2.35428	1	enriched
Vmn1r3	2.01101	2	enriched
Kera	1.76078	3	enriched
Tnmd	1.50344	4	enriched
Adipoq	1.49964	5	enriched
Angptl7	1.47779	6	enriched
Fmod	1.40166	7	enriched
Chad	1.39872	8	enriched
Dusp10	1.3808	9	enriched
Thbs4	1.37174	10	enriched
Vmn1r2	1.31645	11	enriched
Kctd12b	1.29442	12	enriched
Rgs2	1.29	13	enriched
Tnfaip3	1.26116	14	enriched
Prg4	1.25731	15	enriched
Cfd	1.25294	16	enriched
Thbs2	1.202	17	enriched
Fam13a	1.19539	18	enriched
Comp	1.19019	19	enriched
Tns3	1.10505	20	enriched
Postn	1.10391	21	enriched
Fbln5	1.08767	22	enriched
Vmn1r79	1.08472	23	enriched
Scd1	1.05514	24	enriched
V1rg10	1.05329	25	enriched
Gm21860	1.05005	26	enriched
Gm21748	1.05005	27	enriched
Dpy19l3	1.03579	28	enriched
Mfap4	1.02475	29	enriched
Igsf10	1.01894	30	enriched
Fat1	1.01654	31	enriched
Pydc4	1.01515	32	enriched
Cd74	1.00333	33	enriched
Arhgap18	1.00174	34	enriched
Bub1b	0.998678	35	enriched
Rab31	0.977479	36	enriched
Emp3	0.974155	37	enriched
Vmn1r238	0.971752	38	enriched
Fam26e	0.968616	39	enriched
Thbs1	0.968093	40	enriched
Cpxm2	0.967355	41	enriched
Loxl3	0.960371	42	enriched
Ifitm3	0.957922	43	enriched
Itgbl1	0.956629	44	enriched
Gimap6	0.950409	45	enriched
Ptx4	0.943924	46	enriched
Sparc	0.94311	47	enriched
Sdc2	0.941391	48	enriched
Cilp	0.938539	49	enriched
Myeov2	0.938242	50	enriched
Col1a2	0.937266	51	enriched
Fn1	0.931809	52	enriched
Tmsb10	0.930934	53	enriched
Serpinf1	0.930777	54	enriched
Aplnr	0.929845	55	enriched
Ets2	0.928565	56	enriched
Amer1	0.922675	57	enriched
Dpysl3	0.915364	58	enriched
Hp	0.914348	59	enriched
Scd2	0.914122	60	enriched
Tmem173	0.911739	61	enriched
Dock2	0.910635	62	enriched
Rpl34	0.907795	63	enriched
Tlr7	0.907011	64	enriched
S100a4	0.906147	65	enriched
BC028528	0.903326	66	enriched
Cidec	0.899352	67	enriched
Acer3	0.897981	68	enriched
Clec3a	0.89464	69	enriched
Cd44	0.89163	70	enriched
Dad1	0.886191	71	enriched
Gm11808	0.885726	72	enriched
Lyz2	0.884412	73	enriched
Rpl28	0.877931	74	enriched
Rps19	0.877734	75	enriched
Gm3468	0.87748	76	enriched
Retnla	0.87149	77	enriched
Gm9844	0.871269	78	enriched
P2rx7	0.870606	79	enriched
Bgn	0.867245	80	enriched
Sfxn1	0.865389	81	enriched
Gng11	0.863297	82	enriched
Cdk2	0.862097	83	enriched
Tnc	0.861087	84	enriched
Abca1	0.856026	85	enriched
Bcl6b	0.855445	86	enriched
Olfml3	0.850395	87	enriched
Fam114a1	0.849118	88	enriched
Rpl38	0.845776	89	enriched
Crtap	0.836799	90	enriched
Vmn1r191	0.836425	91	enriched
Pf4	0.83624	92	enriched
Tnfrsf19	0.83387	93	enriched
Prcp	0.833615	94	enriched
Lox	0.831156	95	enriched
Fam198b	0.829635	96	enriched
Drp2	0.824487	97	enriched
Sln	0.822276	98	enriched
Myo5c	0.821887	99	enriched
Fkbp7	0.821298	100	enriched
Abi2	0.817356	101	enriched
Plekho2	0.816324	102	enriched
Chst15	0.815841	103	enriched
Romo1	0.813268	104	enriched
Ifih1	0.812857	105	enriched
Tcaf1	0.810458	106	enriched
Mrpl33	0.809981	107	enriched
Gm17651	0.807436	108	enriched
Itgb8	0.804404	109	enriched
Rpl11	0.803436	110	enriched
Hmgcl	0.803268	111	enriched
Ccrl2	0.802973	112	enriched
Tkt	0.801729	113	enriched
Mmp2	0.799602	114	enriched
Serpina3n	0.795001	115	enriched
Cybrd1	0.793865	116	enriched
Btnl9	0.791157	117	enriched
Retn	0.788536	118	enriched
Igf1	0.785951	119	enriched
Vim	0.785548	120	enriched
Ppt1	0.785456	121	enriched
Cdh2	0.785013	122	enriched
Adamts9	0.783584	123	enriched
Impa1	0.783135	124	enriched
Mgp	0.782672	125	enriched
Tceb2	0.781977	126	enriched
Timp1	0.781456	127	enriched
Sema3c	0.78045	128	enriched
Prune2	0.779624	129	enriched
Tmem254c	0.777448	130	enriched
Zfp457	0.775874	131	enriched
H2-Aa	0.774666	132	enriched
Stmn1	0.773798	133	enriched
Evi2a	0.7727	134	enriched
Spp1	0.771438	135	enriched
Ugt8a	0.770441	136	enriched
Ccl9	0.769716	137	enriched
Atp1b4	0.767934	138	enriched
Gja1	0.76759	139	enriched
Rnd3	0.767393	140	enriched
Pde4b	0.767335	141	enriched
Mtl5	0.765283	142	enriched
Col1a1	0.76491	143	enriched
Ifit3b	0.763237	144	enriched
Col11a1	0.762481	145	enriched
Uchl1	0.761425	146	enriched
Hpgd	0.75963	147	enriched
Abi3bp	0.759554	148	enriched
Fads1	0.758904	149	enriched
Ifit3	0.758201	150	enriched
Acer2	0.755658	151	enriched
Lgals12	0.753844	152	enriched
Egfr	0.752219	153	enriched
Mpz	0.751231	154	enriched
Taf1b	0.750772	155	enriched
Reck	0.74978	156	enriched
Tnfrsf10b	0.747054	157	enriched
Pddc1	0.745397	158	enriched
Stom	0.74482	159	enriched
Chrdl1	0.743435	160	enriched
Lcp1	0.742687	161	enriched
Agmo	0.741705	162	enriched
Rgcc	0.74116	163	enriched
1700047I17Rik2	0.740525	164	enriched
Rps21	0.740391	165	enriched
Adgrl2	0.740339	166	enriched
Deptor	0.738874	167	enriched
Rpl3	0.738259	168	enriched
Itga2	0.737216	169	enriched
Fam180a	0.736429	170	enriched
Stxbp6	0.734331	171	enriched
Gpx8	0.732854	172	enriched
Itga6	0.732677	173	enriched
Uxt	0.730591	174	enriched
Slc50a1	0.727363	175	enriched
Mest	0.726647	176	enriched
Rps9	0.724675	177	enriched
D930015E06Rik	0.724565	178	enriched
Golm1	0.722982	179	enriched
Zfp385b	0.722312	180	enriched
Jam3	0.722094	181	enriched
Pdgfrl	0.718188	182	enriched
Tmem254b	0.717992	183	enriched
Oasl2	0.715372	184	enriched
Lgals3bp	0.715194	185	enriched
Enpp3	0.71509	186	enriched
Epha7	0.714663	187	enriched
Ddr2	0.714214	188	enriched
Actg1	0.714048	189	enriched
S100a6	0.713318	190	enriched
Kdelr2	0.712897	191	enriched
Anxa5	0.710042	192	enriched
Scd4	0.708797	193	enriched
Cd81	0.708761	194	enriched
Apobec1	0.708563	195	enriched
Prnd	0.708444	196	enriched
Scn7a	0.708326	197	enriched
Ppic	0.707629	198	enriched
Gria3	0.705653	199	enriched
Ldb2	0.704274	200	enriched
Gtf2h3	0.702995	201	enriched
Ppib	0.702142	202	enriched
Sft2d1	0.700456	203	enriched
Mt2	0.699284	204	enriched
Crispld1	0.698286	205	enriched
Pla2g4e	0.697691	206	enriched
Litaf	0.697398	207	enriched
Tyrobp	0.697342	208	enriched
Rps28	0.694717	209	enriched
Cyp2f2	0.693366	210	enriched
Rnf213	0.692829	211	enriched
Hist1h3e	0.692045	212	enriched
Pak1	0.691859	213	enriched
Trmt112	0.69144	214	enriched
Prelp	0.690232	215	enriched
Tsr1	0.690061	216	enriched
Pla2g7	0.689053	217	enriched
Sod1	0.688877	218	enriched
Ly6e	0.688482	219	enriched
Bnc2	0.688053	220	enriched
Ctsk	0.687843	221	enriched
Aox1	0.686594	222	enriched
Emb	0.685979	223	enriched
Col12a1	0.685306	224	enriched
Vsig4	0.683893	225	enriched
Antxr1	0.683189	226	enriched
Aamdc	0.683135	227	enriched
Cuzd1	0.683075	228	enriched
Cd93	0.682977	229	enriched
B3galt2	0.682412	230	enriched
Ifitm2	0.682374	231	enriched
Cpeb1	0.681151	232	enriched
Tspan13	0.680706	233	enriched
Rbp7	0.680129	234	enriched
Nceh1	0.679804	235	enriched
Bex1	0.679255	236	enriched
Zfp217	0.679209	237	enriched
Rnf141	0.67742	238	enriched
Fcgr2b	0.676913	239	enriched
Cd38	0.676652	240	enriched
Akr1c14	0.675239	241	enriched
Prkra	0.675035	242	enriched
Tusc5	0.673953	243	enriched
Atp6v0a4	0.673508	244	enriched
Olfr10	0.673347	245	enriched
Ntrk2	0.671754	246	enriched
Map3k13	0.671474	247	enriched
Ly86	0.6714	248	enriched
Prl3a1	0.670746	249	enriched
Tm4sf1	0.669714	250	enriched
Xpnpep3	0.668872	251	enriched
Prom1	0.668538	252	enriched
Col6a3	0.666898	253	enriched
Stc2	0.664588	254	enriched
Pmp22	0.664387	255	enriched
C1ra	0.663934	256	enriched
Cmbl	0.662299	257	enriched
Cdk6	0.662275	258	enriched
Tec	0.66185	259	enriched
B2m	0.661796	260	enriched
Rassf4	0.661732	261	enriched
Scube2	0.661445	262	enriched
Nov	0.661231	263	enriched
Csf1r	0.661045	264	enriched
C3	0.66095	265	enriched
Mpeg1	0.660918	266	enriched
Arpp21	0.66073	267	enriched
Naa38	0.658604	268	enriched
Rpl29	0.658281	269	enriched
Gm13841	0.658281	270	enriched
Casp1	0.657101	271	enriched
Dab2	0.656501	272	enriched
Atp5e	0.655996	273	enriched
Ypel5	0.655018	274	enriched
Pde7b	0.654449	275	enriched
H3f3b	0.654255	276	enriched
Lpar1	0.653886	277	enriched
Dpm3	0.653852	278	enriched
Gpx1	0.653722	279	enriched
Ccnd2	0.652521	280	enriched
Scn2a1	0.652289	281	enriched
Jagn1	0.65203	282	enriched
Uba52	0.651818	283	enriched
Hist1h4d	0.651064	284	enriched
Cpt1a	0.64999	285	enriched
Cfh	0.648992	286	enriched
Mios	0.648467	287	enriched
Slamf7	0.648263	288	enriched
Enpp1	0.648241	289	enriched
Zfp11	0.647002	290	enriched
Slc43a1	0.646924	291	enriched
Sec24d	0.646351	292	enriched
Ndufb9	0.644297	293	enriched
Manea	0.643786	294	enriched
Colec12	0.643507	295	enriched
Scrn1	0.643074	296	enriched
Ctss	0.642607	297	enriched
Tmem50a	0.64213	298	enriched
Gpm6b	0.642106	299	enriched
Tnfrsf12a	0.640892	300	enriched
Mxra8	0.640505	301	enriched
Lamb1	0.639922	302	enriched
Lrrc38	0.63981	303	enriched
Mcph1	0.63977	304	enriched
Oxsm	0.639353	305	enriched
Egf	0.638353	306	enriched
Tmem43	0.637118	307	enriched
Spg21	0.63698	308	enriched
Itgb3bp	0.636533	309	enriched
Tgfbi	0.636507	310	enriched
Sema6d	0.636068	311	enriched
Timd4	0.634715	312	enriched
Ano1	0.634331	313	enriched
Rpl32	0.634184	314	enriched
Dph3	0.63376	315	enriched
Atpif1	0.632635	316	enriched
Atic	0.632054	317	enriched
Birc3	0.63187	318	enriched
Gm5218	0.631774	319	enriched
Hspa4l	0.631619	320	enriched
Emp1	0.631138	321	enriched
Cd34	0.630721	322	enriched
Dynll1	0.630397	323	enriched
Vcan	0.629888	324	enriched
Msn	0.629238	325	enriched
Gstk1	0.628721	326	enriched
Mtx3	0.628711	327	enriched
Sept4	0.628541	328	enriched
Trim16	0.628427	329	enriched
Gm3558	0.628114	330	enriched
Pdk3	0.627457	331	enriched
Cers2	0.626854	332	enriched
Lama2	0.626673	333	enriched
A730008H23Rik	0.625234	334	enriched
Rps20	0.625172	335	enriched
Trim30a	0.624719	336	enriched
Cpa3	0.624533	337	enriched
Gpr20	0.624256	338	enriched
Ptprt	0.624204	339	enriched
Cers4	0.624192	340	enriched
Plekhh2	0.623801	341	enriched
Lhfp	0.623114	342	enriched
Suv39h1	0.621108	343	enriched
Fbxw7	0.62107	344	enriched
Ndufa7	0.619811	345	enriched
Nudt2	0.619665	346	enriched
Ifitm1	0.619461	347	enriched
Chodl	0.619391	348	enriched
Gm8113	0.617463	349	enriched
Zfp867	0.617366	350	enriched
Pfkfb1	0.61696	351	enriched
Rps15	0.616713	352	enriched
Casp2	0.615581	353	enriched
Zeb2	0.615531	354	enriched
Kdr	0.615479	355	enriched
D8Ertd738e	0.615224	356	enriched
Ackr3	0.615136	357	enriched
Tmem209	0.614793	358	enriched
Rin2	0.61419	359	enriched
Rpl18a	0.614072	360	enriched
Morc2b	0.613659	361	enriched
Tlr3	0.613344	362	enriched
Il1rl2	0.613298	363	enriched
Snx7	0.613008	364	enriched
Adam23	0.610651	365	enriched
Sh2d1b1	0.610456	366	enriched
Cacng1	0.609599	367	enriched
Prdm1	0.609356	368	enriched
Ndufb2	0.608378	369	enriched
Tmem56	0.607767	370	enriched
Nudt7	0.607048	371	enriched
Cggbp1	0.606827	372	enriched
Gm13247	0.606513	373	enriched
Tubb5	0.60616	374	enriched
Nlrp1c-ps	0.605709	375	enriched
Ergic3	0.60506	376	enriched
Ermp1	0.604849	377	enriched
Disp1	0.604817	378	enriched
Akip1	0.604052	379	enriched
Fau	0.603701	380	enriched
Nt5c2	0.602857	381	enriched
Rpl31	0.602108	382	enriched
Vtn	0.601789	383	enriched
Map1b	0.601408	384	enriched
Trim12c	0.600925	385	enriched
Hmgn3	0.600635	386	enriched
Clec1a	0.600601	387	enriched
Myo1b	0.599609	388	enriched
Fam102b	0.599514	389	enriched
Ttll1	0.599124	390	enriched
Nmrk2	0.598921	391	enriched
Zdbf2	0.598238	392	enriched
Olfr367-ps	0.598013	393	enriched
Gm20946	0.597897	394	enriched
Csnk1g1	0.597548	395	enriched
Ikbkap	0.597134	396	enriched
Slc41a2	0.595817	397	enriched
Cd9	0.595404	398	enriched
Lacc1	0.595204	399	enriched
Gm16494	0.594488	400	enriched
Wdr83os	0.594091	401	enriched
Cd99l2	0.593919	402	enriched
Gas2	0.593875	403	enriched
Lpar4	0.593484	404	enriched
Fat4	0.593482	405	enriched
St6galnac3	0.593174	406	enriched
Rfwd3	0.593103	407	enriched
Rpl36	0.592534	408	enriched
Lbp	0.592428	409	enriched
Cxcl9	0.591931	410	enriched
Nav3	0.591931	411	enriched
Coro1b	0.591765	412	enriched
Hist1h4c	0.591418	413	enriched
8430408G22Rik	0.59141	414	enriched
Ces1f	0.591162	415	enriched
Apod	0.590532	416	enriched
Tbrg1	0.590302	417	enriched
Cldn1	0.590029	418	enriched
Tspan12	0.589785	419	enriched
Tgfb2	0.589296	420	enriched
Fam213b	0.589163	421	enriched
Gm5617	0.588015	422	enriched
Nalcn	0.588011	423	enriched
Rpsa	0.587971	424	enriched
Mfsd1	0.587831	425	enriched
Rasa2	0.58734	426	enriched
Ppfia2	0.586707	427	enriched
Rplp0	0.58657	428	enriched
Fcgr3	0.586125	429	enriched
Adm	0.585709	430	enriched
Phf20	0.585658	431	enriched
Lpcat2b	0.585598	432	enriched
Ndufa8	0.585564	433	enriched
2610042L04Rik	0.584624	434	enriched
Tlr13	0.584203	435	enriched
Mtch2	0.583945	436	enriched
Rps18	0.583436	437	enriched
Srpx2	0.58333	438	enriched
Abcb7	0.582907	439	enriched
Rpl39	0.582262	440	enriched
Pir	0.579925	441	enriched
Tmx4	0.579871	442	enriched
Cblb	0.579626	443	enriched
Pcyox1	0.57961	444	enriched
Lamc1	0.57958	445	enriched
Cdon	0.579314	446	enriched
Gm10797	0.579065	447	enriched
Nme8	0.578628	448	enriched
Trappc4	0.57856	449	enriched
Rplp2	0.578456	450	enriched
Ctsc	0.578083	451	enriched
Celf2	0.577823	452	enriched
Gm13251	0.577722	453	enriched
Tbc1d23	0.576426	454	enriched
Ncam1	0.575949	455	enriched
Zik1	0.575474	456	enriched
Emc4	0.575426	457	enriched
Gm3043	0.575289	458	enriched
Cd47	0.572959	459	enriched
Fbn1	0.572883	460	enriched
Pias1	0.570979	461	enriched
Ndufa2	0.570857	462	enriched
Ipp	0.570698	463	enriched
Kbtbd4	0.570121	464	enriched
Gstm4	0.56982	465	enriched
Ddx11	0.569556	466	enriched
Stc1	0.569476	467	enriched
Scml2	0.569247	468	enriched
Myh3	0.568416	469	enriched
Pus10	0.568065	470	enriched
Elovl1	0.567372	471	enriched
Tgds	0.567309	472	enriched
Cfl1	0.567195	473	enriched
Serping1	0.566818	474	enriched
Vit	0.566157	475	enriched
Igfbp6	0.566071	476	enriched
Dcn	0.565065	477	enriched
Klrb1c	0.564728	478	enriched
Txn1	0.564444	479	enriched
Lgmn	0.564361	480	enriched
Ifi44	0.564323	481	enriched
Tpm4	0.564023	482	enriched
Uba2	0.563718	483	enriched
Hfe	0.563586	484	enriched
Soat1	0.562542	485	enriched
Cers6	0.562269	486	enriched
Tmem8c	0.562231	487	enriched
H2-DMb1	0.56174	488	enriched
Edil3	0.561712	489	enriched
Ms4a6c	0.561708	490	enriched
Il1rap	0.561432	491	enriched
Glt8d2	0.560279	492	enriched
Dnaja2	0.559953	493	enriched
Trim13	0.559249	494	enriched
Mrpl52	0.559055	495	enriched
Slc38a1	0.558466	496	enriched
Fli1	0.558295	497	enriched
Sh3bgrl	0.557586	498	enriched
Fam96a	0.557335	499	enriched
Gk5	0.557063	500	enriched
Sulf2	0.556123	501	enriched
Hsd17b10	0.556117	502	enriched
Spock3	0.555616	503	enriched
Ldlrad4	0.555566	504	enriched
Vamp3	0.554692	505	enriched
Pcdhb16	0.554608	506	enriched
C2cd5	0.554568	507	enriched
Clcn5	0.554011	508	enriched
Eif3d	0.553962	509	enriched
Adgre1	0.553666	510	enriched
Mif	0.55363	511	enriched
Ifit2	0.553463	512	enriched
Gm10509	0.552862	513	enriched
Ly6a	0.552469	514	enriched
Uqcc2	0.552249	515	enriched
Dse	0.552219	516	enriched
Hmgcr	0.552123	517	enriched
Ccl21b	0.551938	518	enriched
Ccdc109b	0.551221	519	enriched
Dsc2	0.551213	520	enriched
Maged2	0.551101	521	enriched
Ecm1	0.550548	522	enriched
Plpp5	0.549976	523	enriched
Gm10591	0.549792	524	enriched
Cybb	0.549648	525	enriched
Plk2	0.548616	526	enriched
Ppia	0.548355	527	enriched
Usp28	0.548042	528	enriched
Pfdn5	0.5477	529	enriched
Clptm1l	0.546223	530	enriched
Peg3	0.546183	531	enriched
Slc30a7	0.546157	532	enriched
Dpp4	0.54563	533	enriched
Tcp10a	0.545523	534	enriched
Dock7	0.545263	535	enriched
Mtap	0.545193	536	enriched
Lyz1	0.5449	537	enriched
Rpl31-ps12	0.544776	538	enriched
Eef1a1	0.544684	539	enriched
Abcc1	0.544583	540	enriched
Slfn5	0.543467	541	enriched
Tppp3	0.543449	542	enriched
Hn1	0.542814	543	enriched
Tcp10c	0.542664	544	enriched
Rftn2	0.542593	545	enriched
Pde3b	0.542207	546	enriched
Vmn2r11	0.541676	547	enriched
Gm2000	0.53988	548	enriched
Tmsb4x	0.539854	549	enriched
Tspan31	0.539694	550	enriched
Pamr1	0.539411	551	enriched
Dstn	0.539038	552	enriched
Rpl37a	0.538946	553	enriched
Cd84	0.538479	554	enriched
Eda2r	0.538389	555	enriched
Ndrg1	0.538072	556	enriched
Hist1h4m	0.537996	557	enriched
Hist1h4n	0.537996	558	enriched
Gm20914	0.537477	559	enriched
Srgap3	0.537343	560	enriched
Arpc3	0.537201	561	enriched
Coa5	0.536792	562	enriched
Smim3	0.536623	563	enriched
Lclat1	0.536257	564	enriched
Klhl13	0.536257	565	enriched
Il2ra	0.536227	566	enriched
Wdr77	0.53596	567	enriched
Gpam	0.535828	568	enriched
Rps16	0.535806	569	enriched
Nedd9	0.534663	570	enriched
Olfr275	0.534555	571	enriched
Plekhb1	0.534176	572	enriched
Phxr4	0.534094	573	enriched
Hcls1	0.534076	574	enriched
Slc9a6	0.53406	575	enriched
Usp11	0.533924	576	enriched
Irf7	0.533832	577	enriched
Elovl6	0.533804	578	enriched
Asah2	0.533655	579	enriched
Rnf4	0.533635	580	enriched
Rpa3	0.533487	581	enriched
Zfp143	0.533449	582	enriched
Tmem176b	0.532978	583	enriched
Med28	0.53285	584	enriched
C4b	0.532435	585	enriched
Sfrp4	0.531601	586	enriched
Cnpy2	0.531403	587	enriched
Gm5728	0.531363	588	enriched
Dpt	0.531146	589	enriched
Ptprz1	0.53111	590	enriched
Ept1	0.531026	591	enriched
Adgrg2	0.530655	592	enriched
Parp14	0.530547	593	enriched
Spry4	0.530012	594	enriched
Dusp22	0.529792	595	enriched
Cpe	0.529647	596	enriched
Pygb	0.529411	597	enriched
Pcolce	0.529068	598	enriched
Agpat4	0.52899	599	enriched
Wls	0.52806	600	enriched
Gria4	0.527655	601	enriched
Ogt	0.526683	602	enriched
Pls3	0.526248	603	enriched
Ifi27l2a	0.525998	604	enriched
Fabp4	0.525806	605	enriched
Mgat5	0.525463	606	enriched
Ift20	0.525395	607	enriched
Tcp11l2	0.525371	608	enriched
Eri2	0.524924	609	enriched
Gng10	0.524864	610	enriched
Pttg1ip	0.524838	611	enriched
Polr2e	0.524792	612	enriched
Sik2	0.524769	613	enriched
Aco1	0.524721	614	enriched
Anxa7	0.524635	615	enriched
Hist1h2bh	0.524507	616	enriched
Ccdc3	0.524303	617	enriched
Tbc1d14	0.52413	618	enriched
Acvr1c	0.523832	619	enriched
Id2	0.523487	620	enriched
BC023829	0.523465	621	enriched
Ccdc125	0.523463	622	enriched
Gm3893	0.523375	623	enriched
Pmpca	0.523198	624	enriched
Ednrb	0.523184	625	enriched
Rhbdd1	0.52301	626	enriched
Myo1e	0.522962	627	enriched
Trim30d	0.52283	628	enriched
Fn3krp	0.522681	629	enriched
S100pbp	0.52227	630	enriched
Cmc2	0.52219	631	enriched
Msmo1	0.52187	632	enriched
Sc5d	0.521826	633	enriched
Gm2897	0.521451	634	enriched
Apol10b	0.521449	635	enriched
Hdac9	0.521224	636	enriched
Cops6	0.520276	637	enriched
Rps23	0.51993	638	enriched
Rpl26	0.519399	639	enriched
C1qtnf3	0.51924	640	enriched
D7Ertd443e	0.519228	641	enriched
Cxcr4	0.51919	642	enriched
Rpl18	0.519006	643	enriched
Exoc1	0.518437	644	enriched
Klhl4	0.518324	645	enriched
Atp5j2	0.517984	646	enriched
Hsd17b11	0.517617	647	enriched
Papss1	0.51729	648	enriched
Bivm	0.517228	649	enriched
Ppfibp1	0.517092	650	enriched
Syt11	0.516733	651	enriched
Abhd4	0.516645	652	enriched
Fat3	0.516172	653	enriched
Zfp354c	0.516002	654	enriched
Arhgap25	0.51599	655	enriched
Tspan6	0.515673	656	enriched
9430020K01Rik	0.515208	657	enriched
Zfp493	0.514928	658	enriched
Ndufc1	0.514425	659	enriched
Pdia4	0.514411	660	enriched
Tmem154	0.514156	661	enriched
Ptprq	0.513894	662	enriched
Lepr	0.513785	663	enriched
Pam	0.513569	664	enriched
Ndufaf3	0.513567	665	enriched
Cox6a1	0.513565	666	enriched
Ccdc158	0.513443	667	enriched
Vhl	0.512581	668	enriched
Plxdc2	0.512378	669	enriched
Usp40	0.512324	670	enriched
Sgms1	0.512202	671	enriched
Itga1	0.512192	672	enriched
Clic4	0.512068	673	enriched
Gusb	0.512008	674	enriched
Rnf24	0.511906	675	enriched
Mal	0.511607	676	enriched
H2-T23	0.511388	677	enriched
Hist2h2bb	0.511384	678	enriched
D10Wsu102e	0.511076	679	enriched
Twist2	0.51101	680	enriched
Masp2	0.510807	681	enriched
Crip1	0.510485	682	enriched
Anxa8	0.510236	683	enriched
Dct	0.509958	684	enriched
Cdc42ep3	0.509491	685	enriched
Bloc1s5	0.509449	686	enriched
Lama4	0.509368	687	enriched
Hsph1	0.5093	688	enriched
Cyb5r1	0.50912	689	enriched
Vmn2r15	0.508663	690	enriched
Rps27rt	0.508575	691	enriched
Naalad2	0.508491	692	enriched
Sec13	0.507693	693	enriched
Dhrs7	0.507222	694	enriched
Fut10	0.506737	695	enriched
Ehhadh	0.506501	696	enriched
Npc2	0.506475	697	enriched
Gm10408	0.506204	698	enriched
Akap5	0.506028	699	enriched
Marc2	0.506004	700	enriched
Fkbp9	0.505994	701	enriched
Zfp1	0.505695	702	enriched
Sec11c	0.505589	703	enriched
Vmn2r-ps44	0.505454	704	enriched
Erbb4	0.505084	705	enriched
Usp33	0.505046	706	enriched
Usp54	0.504959	707	enriched
Casp8	0.504897	708	enriched
Tlr2	0.504336	709	enriched
Pi15	0.503953	710	enriched
Cenpf	0.503905	711	enriched
Gzmd	0.502787	712	enriched
Neil1	0.502444	713	enriched
Trim34b	0.502042	714	enriched
Slamf9	0.50135	715	enriched
Ms4a4b	0.501194	716	enriched
Tlr11	0.501076	717	enriched
Gm13213	0.501004	718	enriched
Serinc1	0.500895	719	enriched
Rps29	0.500759	720	enriched
Vkorc1	0.500711	721	enriched
Exoc2	0.500695	722	enriched
Pdgfc	0.500617	723	enriched
Sparcl1	0.50021	724	enriched
Clec7a	0.500078	725	enriched
Rasl2-9	0.49919	726	enriched
Rrp15	0.498701	727	enriched
Uqcr10	0.498569	728	enriched
Arl5b	0.49837	729	enriched
Arf4	0.497929	730	enriched
Piezo2	0.49751	731	enriched
Foxred1	0.497338	732	enriched
Tmem19	0.497192	733	enriched
Galc	0.497027	734	enriched
Chrnb1	0.496877	735	enriched
Fdxacb1	0.496506	736	enriched
Fam58b	0.496408	737	enriched
Pgrmc1	0.496236	738	enriched
Prrg4	0.496078	739	enriched
Slc19a2	0.495755	740	enriched
Tomm7	0.495719	741	enriched
Kif3a	0.495607	742	enriched
Cflar	0.495599	743	enriched
Ago3	0.495522	744	enriched
Ebf1	0.495456	745	enriched
Aph1b	0.495404	746	enriched
Ankfy1	0.495316	747	enriched
Gnpda1	0.495072	748	enriched
Hist1h2ak	0.494999	749	enriched
Tmem18	0.494785	750	enriched
Slc18b1	0.494769	751	enriched
Atp8a1	0.494406	752	enriched
Pydc3	0.494334	753	enriched
Mill2	0.494238	754	enriched
Ywhaq	0.494204	755	enriched
Fam81a	0.494128	756	enriched
Mrpl14	0.493853	757	enriched
2310061N02Rik	0.493831	758	enriched
Pigb	0.493801	759	enriched
Tpgs2	0.493687	760	enriched
Hace1	0.493649	761	enriched
Ost4	0.493073	762	enriched
Cpq	0.492845	763	enriched
Lum	0.492739	764	enriched
Sestd1	0.492729	765	enriched
Stxbp4	0.492498	766	enriched
Pid1	0.492118	767	enriched
Bhlhe40	0.491949	768	enriched
Ust	0.491945	769	enriched
Ssr3	0.491913	770	enriched
Plce1	0.491903	771	enriched
Heph	0.491833	772	enriched
Cdh13	0.491779	773	enriched
Itm2a	0.491603	774	enriched
Fam213a	0.491564	775	enriched
Xlr3a	0.491296	776	enriched
Itgam	0.491118	777	enriched
Olfr768	0.490899	778	enriched
Fbxo36	0.490759	779	enriched
Ccl17	0.490679	780	enriched
Ikbkg	0.490599	781	enriched
Cnpy4	0.490374	782	enriched
Myo6	0.490288	783	enriched
Slc8a1	0.49019	784	enriched
Ralgapb	0.490166	785	enriched
Tab3	0.490142	786	enriched
Tk2	0.490087	787	enriched
Pfkfb3	0.489919	788	enriched
Tshz2	0.489482	789	enriched
Casp7	0.489268	790	enriched
Uqcrh	0.489071	791	enriched
Scai	0.488943	792	enriched
Tceal7	0.488921	793	enriched
Mss51	0.488793	794	enriched
Pros1	0.488292	795	enriched
Rhoc	0.487685	796	enriched
Ciao1	0.487574	797	enriched
Asph	0.487396	798	enriched
Nr3c2	0.487194	799	enriched
Cyp2e1	0.486999	800	enriched
Fam64a	0.486859	801	enriched
Tcp10b	0.486719	802	enriched
Rpl10a	0.486697	803	enriched
Tmem59	0.486478	804	enriched
Chmp2a	0.486284	805	enriched
Kpna2	0.486224	806	enriched
Mtcp1	0.486156	807	enriched
Stam2	0.486142	808	enriched
BC100451	0.486081	809	enriched
Spag5	0.485731	810	enriched
Rnf122	0.485667	811	enriched
Stt3a	0.48546	812	enriched
Iqgap1	0.485324	813	enriched
Obfc1	0.485127	814	enriched
Gm21882	0.485053	815	enriched
Tax1bp3	0.484915	816	enriched
Lrrc18	0.48462	817	enriched
H2afb3	0.484526	818	enriched
Gpr137b	0.48435	819	enriched
Txndc5	0.484282	820	enriched
Ddx31	0.484264	821	enriched
Psmb10	0.48426	822	enriched
Adcy7	0.484248	823	enriched
Gm340	0.484077	824	enriched
Tmem194	0.483953	825	enriched
Rpl35	0.483662	826	enriched
Nepn	0.483402	827	enriched
Atp5g1	0.483009	828	enriched
Vmn1r28	0.482833	829	enriched
Exoc4	0.48267	830	enriched
Hdac6	0.482634	831	enriched
Ppp3r2	0.482384	832	enriched
Gm8271	0.482308	833	enriched
Arhgap42	0.482137	834	enriched
Zfp772	0.481715	835	enriched
Lgals1	0.48165	836	enriched
Pira6	0.481194	837	enriched
Atg7	0.480899	838	enriched
Dock9	0.480885	839	enriched
Arl6ip1	0.480306	840	enriched
Bbx	0.479975	841	enriched
Mthfd2	0.479945	842	enriched
Mrpl16	0.479446	843	enriched
Myoc	0.479252	844	enriched
Dclk1	0.479157	845	enriched
Lurap1l	0.479135	846	enriched
Itih5	0.478662	847	enriched
Sema3d	0.478616	848	enriched
Slc28a2	0.478117	849	enriched
Tnip2	0.478073	850	enriched
Fbxo5	0.477989	851	enriched
Nhp2	0.477903	852	enriched
Fgf21	0.477789	853	enriched
Smim7	0.47771	854	enriched
Grem2	0.477598	855	enriched
Plp1	0.47737	856	enriched
Chd1l	0.477366	857	enriched
Sft2d2	0.477175	858	enriched
Hps3	0.477097	859	enriched
Gm7714	0.477053	860	enriched
H2-DMa	0.476973	861	enriched
Chrna2	0.476951	862	enriched
Abcb1a	0.476947	863	enriched
Rpl13a	0.476781	864	enriched
3110039M20Rik	0.47633	865	enriched
Met	0.476169	866	enriched
Anapc2	0.476039	867	enriched
Nrn1	0.47573	868	enriched
Extl2	0.475546	869	enriched
Meox2	0.47543	870	enriched
Slc15a5	0.475336	871	enriched
Vps25	0.475334	872	enriched
Ankrd46	0.47529	873	enriched
Ube2e3	0.475266	874	enriched
Gm9903	0.474783	875	enriched
Nras	0.474542	876	enriched
Gopc	0.474468	877	enriched
Hist1h2bk	0.474388	878	enriched
Adamts3	0.474272	879	enriched
Irf9	0.474167	880	enriched
Gm21119	0.473404	881	enriched
Ndufb11	0.473055	882	enriched
Cyp4b1	0.472775	883	enriched
Nmd3	0.47272	884	enriched
Alg11	0.47254	885	enriched
Gm2a	0.472514	886	enriched
Rasl11b	0.472488	887	enriched
Naa25	0.472169	888	enriched
Nipal2	0.472121	889	enriched
Olfr512	0.472101	890	enriched
Figf	0.472089	891	enriched
Elmo1	0.471766	892	enriched
Nsun3	0.471642	893	enriched
Gm9493	0.471498	894	enriched
Erlin2	0.471438	895	enriched
Il2rg	0.471352	896	enriched
Vat1l	0.471286	897	enriched
Vmn1r185	0.471195	898	enriched
Sep15	0.471125	899	enriched
Mllt4	0.471075	900	enriched
Hist1h4f	0.470738	901	enriched
Spi1	0.470672	902	enriched
Trub1	0.470512	903	enriched
Sin3a	0.470384	904	enriched
Klf6	0.470171	905	enriched
Myl6b	0.470141	906	enriched
Fam129a	0.470109	907	enriched
Sirt5	0.469628	908	enriched
Cpne3	0.469596	909	enriched
Rab8b	0.469105	910	enriched
Arpc5	0.468606	911	enriched
Slc35a3	0.468243	912	enriched
Mrpl41	0.467726	913	enriched
Slc9a9	0.46759	914	enriched
Pcdhb11	0.467558	915	enriched
Cyb5a	0.467486	916	enriched
2610507B11Rik	0.467163	917	enriched
Fam210a	0.466971	918	enriched
Fam96b	0.466915	919	enriched
Rbl1	0.466714	920	enriched
Olfr935	0.466614	921	enriched
Zdhhc20	0.466606	922	enriched
Tcea2	0.46659	923	enriched
Sptlc2	0.46648	924	enriched
Gpr101	0.466378	925	enriched
Ccdc80	0.466358	926	enriched
Il7r	0.466303	927	enriched
Plekhb2	0.466125	928	enriched
Atg101	0.466121	929	enriched
Cenpc1	0.465945	930	enriched
D830030K20Rik	0.465907	931	enriched
Slc4a7	0.46578	932	enriched
Gm10663	0.46572	933	enriched
Rab34	0.465652	934	enriched
Slc6a15	0.465548	935	enriched
Clic1	0.465512	936	enriched
Ptpdc1	0.465494	937	enriched
Rnaset2a	0.465329	938	enriched
Fbxo25	0.465089	939	enriched
Rap2a	0.465083	940	enriched
Spin1	0.465023	941	enriched
Mrps21	0.465003	942	enriched
Ltbp1	0.464997	943	enriched
Nrg4	0.464993	944	enriched
Trp53inp1	0.464826	945	enriched
6330408A02Rik	0.464776	946	enriched
Gpatch2l	0.464772	947	enriched
Hcfc2	0.464768	948	enriched
Enpp2	0.464584	949	enriched
Cdc23	0.46436	950	enriched
Nox4	0.463796	951	enriched
Tmx2	0.463758	952	enriched
Prrg1	0.463734	953	enriched
Ripk1	0.463464	954	enriched
Nabp2	0.463416	955	enriched
Cela3a	0.463388	956	enriched
Abracl	0.463285	957	enriched
2700062C07Rik	0.463191	958	enriched
Mrpl40	0.462806	959	enriched
Rbp1	0.462664	960	enriched
Timp3	0.4626	961	enriched
Slc9b1	0.462584	962	enriched
Cdc42se2	0.46249	963	enriched
Tbcb	0.461897	964	enriched
Ntng1	0.461866	965	enriched
Rplp1	0.461726	966	enriched
Cdo1	0.461299	967	enriched
Zfp105	0.461193	968	enriched
Igfl3	0.461099	969	enriched
Csnk2a1	0.460784	970	enriched
Pdia6	0.460688	971	enriched
H2-Q4	0.460598	972	enriched
Atxn7l3b	0.460518	973	enriched
Laptm5	0.460353	974	enriched
Poglut1	0.460341	975	enriched
Odf3l1	0.460145	976	enriched
1110004E09Rik	0.460089	977	enriched
Hilpda	0.459951	978	enriched
Trim42	0.459844	979	enriched
Prelid2	0.459808	980	enriched
Ndufa9	0.459355	981	enriched
Vmn1r69	0.459203	982	enriched
Olfr822	0.459143	983	enriched
Apex2	0.459123	984	enriched
Sema6a	0.459091	985	enriched
Rapgef5	0.459009	986	enriched
Mtmr12	0.458941	987	enriched
Ndufb7	0.458512	988	enriched
Ddx58	0.458466	989	enriched
Dap	0.458408	990	enriched
Parp8	0.458383	991	enriched
Zpbp	0.458341	992	enriched
Cd163	0.458335	993	enriched
4930402H24Rik	0.458315	994	enriched
Pold4	0.458185	995	enriched
Idh1	0.457856	996	enriched
Nfkbia	0.457856	997	enriched
Use1	0.457826	998	enriched
Cd24a	0.457762	999	enriched
Lrp12	0.457281	1000	enriched
Xlr3c	0.457045	1001	enriched
Ly6c1	0.456834	1002	enriched
Trpm6	0.456576	1003	enriched
Actb	0.456472	1004	enriched
Emcn	0.456407	1005	enriched
Med30	0.456391	1006	enriched
Gm1604b	0.456289	1007	enriched
Gna13	0.456023	1008	enriched
Lonrf2	0.455914	1009	enriched
Pik3r4	0.455882	1010	enriched
Tubb2b	0.455824	1011	enriched
Galnt4	0.455732	1012	enriched
Gm8237	0.455025	1013	enriched
Dctn3	0.454945	1014	enriched
Slc35a1	0.454608	1015	enriched
Slc1a1	0.454568	1016	enriched
Zdhhc21	0.454351	1017	enriched
Pnma1	0.454171	1018	enriched
Gem	0.454043	1019	enriched
Rnh1	0.454011	1020	enriched
Hgf	0.453973	1021	enriched
Sbf2	0.452764	1022	enriched
Steap4	0.452678	1023	enriched
Cyth4	0.452532	1024	enriched
6330409D20Rik	0.452433	1025	enriched
Gabpb1	0.452233	1026	enriched
Pafah2	0.452161	1027	enriched
Slfn3	0.45193	1028	enriched
Gas7	0.451834	1029	enriched
Tbc1d32	0.451592	1030	enriched
Tmppe	0.451532	1031	enriched
Nmral1	0.451389	1032	enriched
Fbxl4	0.451279	1033	enriched
Fam107b	0.451193	1034	enriched
Vcam1	0.451135	1035	enriched
Gm11563	0.450975	1036	enriched
Tceanc	0.450646	1037	enriched
Vmn1r-ps103	0.45054	1038	enriched
Sfrp2	0.45052	1039	enriched
G0s2	0.450437	1040	enriched
Wdr61	0.450437	1041	enriched
Caml	0.450381	1042	enriched
Olfr133	0.450245	1043	enriched
Eif2ak4	0.450061	1044	enriched
Tmem106c	0.449938	1045	enriched
Acsl5	0.44991	1046	enriched
Cyp27a1	0.44974	1047	enriched
Prss23	0.449443	1048	enriched
Hpn	0.449093	1049	enriched
Jtb	0.44891	1050	enriched
Snx19	0.448752	1051	enriched
N6amt2	0.448564	1052	enriched
Etfb	0.448241	1053	enriched
Cuta	0.448229	1054	enriched
Nt5c	0.448121	1055	enriched
Golga3	0.448119	1056	enriched
Mrgprb2	0.447954	1057	enriched
S100a10	0.44783	1058	enriched
Tbl1x	0.447782	1059	enriched
Apbb1ip	0.447718	1060	enriched
Bmp5	0.447469	1061	enriched
Srd5a3	0.447171	1062	enriched
Cc2d2a	0.447111	1063	enriched
Phka2	0.446792	1064	enriched
Gm20816	0.446624	1065	enriched
Slc16a7	0.446503	1066	enriched
Ccdc141	0.446391	1067	enriched
Olfr1295	0.446333	1068	enriched
45538	0.446327	1069	enriched
Gm11756	0.446325	1070	enriched
Ism1	0.445834	1071	enriched
Cav3	0.445798	1072	enriched
Scamp1	0.445497	1073	enriched
Mfap2	0.445467	1074	enriched
Akap13	0.445425	1075	enriched
Ext1	0.445375	1076	enriched
Nell2	0.445045	1077	enriched
Ctsl	0.444736	1078	enriched
Cecr2	0.444668	1079	enriched
Vmn1r39	0.444034	1080	enriched
Tmlhe	0.443626	1081	enriched
Pkig	0.443343	1082	enriched
Snx12	0.443287	1083	enriched
4931406C07Rik	0.443187	1084	enriched
8030462N17Rik	0.442036	1085	enriched
Insig1	0.44189	1086	enriched
Pou4f1	0.44176	1087	enriched
Dpep2	0.441752	1088	enriched
Gm11213	0.44175	1089	enriched
BC067074	0.44168	1090	enriched
Gm4692	0.441177	1091	enriched
Psmb2	0.441093	1092	enriched
Trp63	0.44105	1093	enriched
Lmo7	0.440926	1094	enriched
Dram1	0.440902	1095	enriched
Vmn2r89	0.44073	1096	enriched
Smcp	0.440415	1097	enriched
Cpt2	0.440319	1098	enriched
Mrps15	0.440215	1099	enriched
Hspb2	0.440199	1100	enriched
Fbxl5	0.439776	1101	enriched
Rasgrf2	0.439666	1102	enriched
Arrdc3	0.438898	1103	enriched
Gm5113	0.438872	1104	enriched
March1	0.438854	1105	enriched
Ctsb	0.438756	1106	enriched
Mrpl55	0.438746	1107	enriched
Pirb	0.438513	1108	enriched
Nrf1	0.438303	1109	enriched
4930467E23Rik	0.437738	1110	enriched
Itm2b	0.43766	1111	enriched
Mettl24	0.437577	1112	enriched
Sort1	0.437463	1113	enriched
Olfr947-ps1	0.437457	1114	enriched
Gkn3	0.437265	1115	enriched
Prdx2	0.437143	1116	enriched
Plcb4	0.437139	1117	enriched
Slc37a3	0.436972	1118	enriched
Map4k3	0.436826	1119	enriched
Katna1	0.436505	1120	enriched
Atp2b4	0.436475	1121	enriched
Scn3a	0.436423	1122	enriched
Pla2g15	0.436271	1123	enriched
Uhrf1bp1l	0.436231	1124	enriched
Lman2l	0.436102	1125	enriched
Bcas3	0.436042	1126	enriched
Ttf2	0.435926	1127	enriched
Ints2	0.435736	1128	enriched
Tdrkh	0.435734	1129	enriched
Brs3	0.435351	1130	enriched
S100a11	0.435289	1131	enriched
Zfp597	0.434674	1132	enriched
Slc30a2	0.434597	1133	enriched
Ptdss1	0.434595	1134	enriched
Csrp3	0.434573	1135	enriched
Tmem9	0.434251	1136	enriched
Myb	0.434151	1137	enriched
Ndfip1	0.43412	1138	enriched
9530068E07Rik	0.433832	1139	enriched
Ing5	0.433666	1140	enriched
Rnf125	0.43304	1141	enriched
Fam13c	0.432926	1142	enriched
Kit	0.43289	1143	enriched
Glmp	0.432852	1144	enriched
Lims1	0.432772	1145	enriched
Il13ra1	0.432639	1146	enriched
Mustn1	0.432561	1147	enriched
Tyms	0.432307	1148	enriched
Suox	0.432187	1149	enriched
Spata22	0.432118	1150	enriched
Gm9396	0.431822	1151	enriched
Tmem181b-ps	0.431772	1152	enriched
Mpc2	0.431686	1153	enriched
Stx12	0.431435	1154	enriched
Ube3c	0.431389	1155	enriched
Lpcat3	0.431215	1156	enriched
Gm3696	0.4311	1157	enriched
Golt1b	0.431098	1158	enriched
Ddx39	0.430832	1159	enriched
Zfp691	0.430668	1160	enriched
H1fnt	0.430407	1161	enriched
Cd63	0.430247	1162	enriched
Uchl4	0.43016	1163	enriched
Mr1	0.42994	1164	enriched
Prdx4	0.4299	1165	enriched
Mrrf	0.429627	1166	enriched
Eif2b3	0.429571	1167	enriched
Gm3383	0.429481	1168	enriched
Olfr481	0.429024	1169	enriched
Tmem242	0.428952	1170	enriched
Gcnt1	0.428824	1171	enriched
Mecom	0.42878	1172	enriched
Naaa	0.428774	1173	enriched
Lilr4b	0.428696	1174	enriched
Islr	0.42869	1175	enriched
Zfp65	0.428686	1176	enriched
Slc6a20b	0.428627	1177	enriched
Gbp3	0.428319	1178	enriched
Leprot	0.428299	1179	enriched
Nubpl	0.428271	1180	enriched
Eif5a2	0.428092	1181	enriched
H2-M1	0.428066	1182	enriched
Gstz1	0.427788	1183	enriched
Cbr2	0.427774	1184	enriched
Ranbp17	0.42775	1185	enriched
Gm9884	0.427661	1186	enriched
Paqr7	0.427018	1187	enriched
Psmb7	0.426922	1188	enriched
Rbbp5	0.426816	1189	enriched
Hist1h2bm	0.426403	1190	enriched
Abca8a	0.426361	1191	enriched
Copg2	0.426259	1192	enriched
Fcer1g	0.425888	1193	enriched
Tuba1c	0.425681	1194	enriched
Dok6	0.425571	1195	enriched
Mfap5	0.425467	1196	enriched
Tmem168	0.425353	1197	enriched
Sqrdl	0.425341	1198	enriched
Olfml2b	0.425325	1199	enriched
Olfr1298	0.425299	1200	enriched
Kcnj8	0.425237	1201	enriched
Slc36a4	0.425231	1202	enriched
Hhat	0.425036	1203	enriched
Prss58	0.424978	1204	enriched
Rpl15	0.42494	1205	enriched
Gm4581	0.424906	1206	enriched
Ncbp1	0.424898	1207	enriched
Sdf4	0.424746	1208	enriched
Wdr47	0.424651	1209	enriched
Tmed2	0.424639	1210	enriched
Yy2	0.424168	1211	enriched
Rgs16	0.424136	1212	enriched
St8sia4	0.423952	1213	enriched
Col17a1	0.423944	1214	enriched
Rbms3	0.423844	1215	enriched
Serpinb1c	0.423818	1216	enriched
Olfr814	0.423721	1217	enriched
Trps1	0.423697	1218	enriched
Psenen	0.423695	1219	enriched
Gnb4	0.423671	1220	enriched
Grcc10	0.423609	1221	enriched
Iars	0.423517	1222	enriched
Garnl3	0.423465	1223	enriched
Zfp74	0.423277	1224	enriched
Sergef	0.423275	1225	enriched
Rcn3	0.422746	1226	enriched
Plrg1	0.422393	1227	enriched
Ap5m1	0.422202	1228	enriched
Arhgap15	0.422076	1229	enriched
Lxn	0.422026	1230	enriched
Zfp706	0.421954	1231	enriched
Dcun1d3	0.421774	1232	enriched
Baiap2l1	0.421764	1233	enriched
D830031N03Rik	0.421505	1234	enriched
Mamdc2	0.421463	1235	enriched
6430573F11Rik	0.421295	1236	enriched
Mcee	0.421277	1237	enriched
Xbp1	0.421166	1238	enriched
Frmd4b	0.421136	1239	enriched
F12	0.420824	1240	enriched
Eif4ebp1	0.420675	1241	enriched
1700040L02Rik	0.420621	1242	enriched
Uggt1	0.420581	1243	enriched
D3Ertd254e	0.420567	1244	enriched
Hist1h3h	0.420477	1245	enriched
Lsg1	0.420457	1246	enriched
Klra9	0.420455	1247	enriched
Popdc3	0.420455	1248	enriched
Dcun1d4	0.420363	1249	enriched
Arhgap1	0.420357	1250	enriched
Atp6v0e2	0.420301	1251	enriched
Fndc1	0.42024	1252	enriched
Ly6h	0.419998	1253	enriched
Slx4ip	0.41992	1254	enriched
Sgce	0.41989	1255	enriched
Prim2	0.41986	1256	enriched
Dyrk4	0.419329	1257	enriched
Ndufa11	0.419194	1258	enriched
Tpbg	0.419194	1259	enriched
Olfr1044	0.4191	1260	enriched
Vwa5a	0.418998	1261	enriched
Mmgt1	0.418962	1262	enriched
Ppip5k2	0.418657	1263	enriched
Cmtm3	0.418635	1264	enriched
Tm9sf2	0.418517	1265	enriched
Myo1d	0.418487	1266	enriched
Krtcap2	0.418447	1267	enriched
Ubtd2	0.418393	1268	enriched
Tmem176a	0.418174	1269	enriched
Minos1	0.418122	1270	enriched
Klhl23	0.417982	1271	enriched
Gm10409	0.417966	1272	enriched
Gm3500	0.41796	1273	enriched
Ip6k2	0.417824	1274	enriched
Ormdl2	0.417757	1275	enriched
Cox7a2	0.417669	1276	enriched
Pqlc3	0.417613	1277	enriched
Zfp382	0.417583	1278	enriched
Nlrc5	0.417443	1279	enriched
Phldb3	0.417389	1280	enriched
Aurkaip1	0.417307	1281	enriched
Rnf17	0.41724	1282	enriched
Hinfp	0.416846	1283	enriched
Arsj	0.416789	1284	enriched
Ptger4	0.416419	1285	enriched
Mthfsl	0.416391	1286	enriched
Prkx	0.416349	1287	enriched
Smim11	0.416276	1288	enriched
Arl16	0.416176	1289	enriched
Dapk2	0.416106	1290	enriched
Cd300ld	0.416082	1291	enriched
Npc1	0.416024	1292	enriched
Polr2i	0.415886	1293	enriched
Fuca1	0.415844	1294	enriched
Dynlrb1	0.415735	1295	enriched
Arfgap3	0.415693	1296	enriched
Adamtsl3	0.415639	1297	enriched
Olfr266	0.415479	1298	enriched
Ago1	0.415423	1299	enriched
Cox7a1	0.415389	1300	enriched
Csrnp3	0.415385	1301	enriched
Plscr2	0.415357	1302	enriched
Car5b	0.41482	1303	enriched
Htra1	0.414599	1304	enriched
C7	0.414511	1305	enriched
Abcc4	0.414393	1306	enriched
Ercc4	0.414238	1307	enriched
Rps2	0.414066	1308	enriched
Wdr17	0.414012	1309	enriched
Hdac8	0.413695	1310	enriched
Fndc4	0.413575	1311	enriched
Bbs9	0.413343	1312	enriched
Bbof1	0.413341	1313	enriched
Gm4759	0.413084	1314	enriched
6030458C11Rik	0.412978	1315	enriched
Wdr5b	0.412876	1316	enriched
Tuba1b	0.412785	1317	enriched
Mfap3	0.412637	1318	enriched
P2ry12	0.412611	1319	enriched
Clu	0.412501	1320	enriched
Tenm3	0.412487	1321	enriched
Mrgprh	0.412357	1322	enriched
Nbn	0.412198	1323	enriched
Slc35a5	0.411769	1324	enriched
Eral1	0.411765	1325	enriched
Psma7	0.411705	1326	enriched
Bola3	0.411583	1327	enriched
Grk5	0.411357	1328	enriched
Brwd3	0.411212	1329	enriched
Prkd3	0.411042	1330	enriched
Gm21732	0.41096	1331	enriched
Rpl7	0.410942	1332	enriched
Ndufb10	0.410884	1333	enriched
Pik3ip1	0.410779	1334	enriched
Ccdc88a	0.410597	1335	enriched
Tas2r129	0.410583	1336	enriched
Pfn4	0.410475	1337	enriched
Reep1	0.410459	1338	enriched
Pvr	0.41034	1339	enriched
Gnb2l1	0.409948	1340	enriched
Adam15	0.409924	1341	enriched
Snx33	0.409918	1342	enriched
Nrcam	0.4099	1343	enriched
Gm21886	0.409757	1344	enriched
Tmem234	0.409721	1345	enriched
Abcc9	0.409721	1346	enriched
C1qtnf2	0.409521	1347	enriched
Heatr1	0.40936	1348	enriched
Lce3d	0.409296	1349	enriched
Apold1	0.408984	1350	enriched
Itpr1	0.408982	1351	enriched
Cyb5b	0.408972	1352	enriched
Atp6v1b2	0.408591	1353	enriched
Dcaf17	0.408579	1354	enriched
Cd209f	0.408385	1355	enriched
Eif4e3	0.408352	1356	enriched
Mme	0.407884	1357	enriched
Phldb2	0.407823	1358	enriched
Mmp14	0.407801	1359	enriched
Moxd2	0.407791	1360	enriched
Ube2a	0.407769	1361	enriched
Armc7	0.407731	1362	enriched
Copb1	0.407689	1363	enriched
Cd33	0.407094	1364	enriched
Dync1li1	0.406896	1365	enriched
Lin37	0.406799	1366	enriched
Zfp558	0.406783	1367	enriched
Hist1h2bj	0.406747	1368	enriched
Lgals9	0.406729	1369	enriched
Dagla	0.406541	1370	enriched
Dzip3	0.406146	1371	enriched
Vmn2r7	0.406034	1372	enriched
Eya2	0.405839	1373	enriched
Snrnp200	0.405621	1374	enriched
Zfp949	0.405543	1375	enriched
Pik3cg	0.405503	1376	enriched
Rpl35a	0.405475	1377	enriched
Cyp1a2	0.405352	1378	enriched
Ube4a	0.405348	1379	enriched
Csgalnact2	0.405338	1380	enriched
Il20	0.405274	1381	enriched
Tdpoz1	0.405242	1382	enriched
Tdg	0.405202	1383	enriched
9330159F19Rik	0.405086	1384	enriched
Myof	0.40506	1385	enriched
Atp6v0a2	0.405048	1386	enriched
Gnptab	0.404823	1387	enriched
Pfn1	0.404791	1388	enriched
Gal3st2	0.404777	1389	enriched
Tapt1	0.404721	1390	enriched
Utrn	0.404633	1391	enriched
Nxpe4	0.404629	1392	enriched
Fbxo38	0.404565	1393	enriched
Ccdc18	0.404469	1394	enriched
Zswim7	0.404366	1395	enriched
Gnb1	0.404074	1396	enriched
Galnt11	0.403767	1397	enriched
Asns	0.403603	1398	enriched
Dazap2	0.403567	1399	enriched
Rras	0.403368	1400	enriched
Pex1	0.403094	1401	enriched
1110025L11Rik	0.402819	1402	enriched
Mrpl30	0.402785	1403	enriched
Ttc39b	0.402733	1404	enriched
Gm16432	0.402717	1405	enriched
S100a1	0.402661	1406	enriched
Haus8	0.402611	1407	enriched
Cdk19	0.402571	1408	enriched
Cep85	0.402294	1409	enriched
1110032A03Rik	0.402166	1410	enriched
Angptl1	0.402144	1411	enriched
Snrpd2	0.402058	1412	enriched
Eif3k	0.40198	1413	enriched
Ctnnbl1	0.401883	1414	enriched
Kcnj13	0.401871	1415	enriched
Rhoa	0.401611	1416	enriched
Sec11a	0.401477	1417	enriched
Mta3	0.401428	1418	enriched
Oas1b	0.40132	1419	enriched
Fam161a	0.401284	1420	enriched
Ppp1r14b	0.401072	1421	enriched
Trank1	0.400559	1422	enriched
Gabrb3	0.400344	1423	enriched
Dnajc14	0.400326	1424	enriched
AW551984	0.4002	1425	enriched
Scpep1	0.400154	1426	enriched
Gsap	0.400062	1427	enriched
Elmod2	0.400048	1428	enriched
Gm5428	0.400012	1429	enriched
Msr1	0.399735	1430	enriched
Cntd1	0.399539	1431	enriched
Ubr5	0.39946	1432	enriched
Gm10600	0.399446	1433	enriched
Ndufb6	0.39926	1434	enriched
Shcbp1	0.39925	1435	enriched
Prkcz	0.39922	1436	enriched
Tram1	0.399182	1437	enriched
Mnda	0.39913	1438	enriched
Supt4b	0.39901	1439	enriched
Hist3h2ba	0.398811	1440	enriched
Pter	0.398553	1441	enriched
Tstd2	0.398523	1442	enriched
Krtap3-1	0.398497	1443	enriched
Sirpa	0.398446	1444	enriched
Gm7337	0.39817	1445	enriched
C1qb	0.398156	1446	enriched
Bscl2	0.39808	1447	enriched
Sept2	0.398036	1448	enriched
Dopey1	0.397971	1449	enriched
Acbd7	0.397679	1450	enriched
Tdrd7	0.397667	1451	enriched
Gm9958	0.397529	1452	enriched
Tpd52l1	0.397489	1453	enriched
Akap6	0.397416	1454	enriched
Olfml1	0.397398	1455	enriched
Rasa3	0.397326	1456	enriched
Dedd	0.39732	1457	enriched
Aig1	0.397252	1458	enriched
Zbtb38	0.397132	1459	enriched
Myl7	0.397082	1460	enriched
Rpl6	0.39705	1461	enriched
Prl8a6	0.396923	1462	enriched
Akr1e1	0.396887	1463	enriched
Acad8	0.396687	1464	enriched
Kcnh8	0.396581	1465	enriched
Dnajb11	0.396362	1466	enriched
Morc3	0.396192	1467	enriched
Matn1	0.39612	1468	enriched
Gm14484	0.39612	1469	enriched
Tmed3	0.396038	1470	enriched
Rpl8	0.395891	1471	enriched
Matn2	0.395769	1472	enriched
Zc3hav1	0.395631	1473	enriched
Plin2	0.395543	1474	enriched
Rnaseh2b	0.395436	1475	enriched
Fam122b	0.39524	1476	enriched
Brd9	0.395206	1477	enriched
Cd209c	0.395194	1478	enriched
Skap2	0.395066	1479	enriched
Atp8b4	0.395062	1480	enriched
Ccdc127	0.394931	1481	enriched
Hist2h4	0.394919	1482	enriched
Slc6a19	0.394913	1483	enriched
Rps7	0.394781	1484	enriched
Dlst	0.394675	1485	enriched
Gins4	0.394627	1486	enriched
Olfr1475	0.394292	1487	enriched
Tlr8	0.393999	1488	enriched
Olfr1287	0.393915	1489	enriched
Lrrc4c	0.393897	1490	enriched
Apol7b	0.393855	1491	enriched
Zfp708	0.393829	1492	enriched
Glod4	0.393659	1493	enriched
Gm3837	0.393645	1494	enriched
Arntl2	0.393374	1495	enriched
Spaca1	0.393342	1496	enriched
Bckdhb	0.393308	1497	enriched
Ggta1	0.393266	1498	enriched
Isca2	0.39324	1499	enriched
Ptma	0.393078	1500	enriched
Mdp1	0.392895	1501	enriched
9030624G23Rik	0.392831	1502	enriched
Sema3a	0.392623	1503	enriched
Ncoa4	0.392611	1504	enriched
Zfp365	0.39249	1505	enriched
Gda	0.39238	1506	enriched
Pnp	0.39231	1507	enriched
Eml5	0.392272	1508	enriched
Nup107	0.392164	1509	enriched
Map3k7cl	0.391897	1510	enriched
Esp34	0.391715	1511	enriched
Zyg11b	0.391575	1512	enriched
Mki67	0.391518	1513	enriched
Tonsl	0.391304	1514	enriched
Micu1	0.390937	1515	enriched
Dcbld1	0.390923	1516	enriched
Tbca	0.390905	1517	enriched
Lrp6	0.390897	1518	enriched
Srgn	0.390665	1519	enriched
Nbea	0.390565	1520	enriched
Prkar1a	0.390516	1521	enriched
Pabpc1	0.39044	1522	enriched
Txndc17	0.390182	1523	enriched
Thoc5	0.390104	1524	enriched
Rnf20	0.390078	1525	enriched
Ggh	0.390035	1526	enriched
Cfp	0.389787	1527	enriched
B3glct	0.389767	1528	enriched
Gm5848	0.389709	1529	enriched
Nfkbiz	0.389514	1530	enriched
Als2	0.389512	1531	enriched
Arhgap35	0.389502	1532	enriched
Trmt11	0.389488	1533	enriched
Gnpat	0.389324	1534	enriched
Tcf4	0.389258	1535	enriched
Galk2	0.389232	1536	enriched
Clec11a	0.389226	1537	enriched
Lsm6	0.388817	1538	enriched
Rps10	0.388815	1539	enriched
Adamts12	0.388731	1540	enriched
Eml4	0.388723	1541	enriched
Pcolce2	0.388669	1542	enriched
1500015O10Rik	0.388376	1543	enriched
Polr2h	0.388192	1544	enriched
Aplp1	0.387923	1545	enriched
Gm20823	0.387919	1546	enriched
Cnrip1	0.387887	1547	enriched
Pja2	0.387851	1548	enriched
Psmb9	0.387833	1549	enriched
Gm10767	0.387745	1550	enriched
Dclre1c	0.38757	1551	enriched
Ddost	0.38751	1552	enriched
Sh3bgrl3	0.38738	1553	enriched
Rbak	0.387366	1554	enriched
Klra10	0.387218	1555	enriched
Hps6	0.38716	1556	enriched
Fmo2	0.387138	1557	enriched
Praf2	0.387037	1558	enriched
Olfr924	0.386965	1559	enriched
Frmd3	0.386927	1560	enriched
Mt1	0.386887	1561	enriched
Alcam	0.386885	1562	enriched
Paqr8	0.386883	1563	enriched
Ric1	0.386873	1564	enriched
Btrc	0.386785	1565	enriched
Gm21968	0.386777	1566	enriched
Gm10592	0.386777	1567	enriched
Gm6578	0.386739	1568	enriched
2700060E02Rik	0.386737	1569	enriched
Gm17409	0.386685	1570	enriched
Selm	0.386679	1571	enriched
Thumpd3	0.3865	1572	enriched
Shq1	0.386486	1573	enriched
Rpl17	0.386448	1574	enriched
Zfp180	0.386286	1575	enriched
Pqbp1	0.38625	1576	enriched
Cers5	0.386244	1577	enriched
Ncoa7	0.386234	1578	enriched
Rps12	0.386138	1579	enriched
C1s1	0.386029	1580	enriched
Ipo9	0.385917	1581	enriched
Galnt15	0.385867	1582	enriched
Azin1	0.385825	1583	enriched
Gstp2	0.385717	1584	enriched
Zfp518b	0.385562	1585	enriched
Chp1	0.385558	1586	enriched
Gm1987	0.385524	1587	enriched
Ctla2a	0.385466	1588	enriched
Tango2	0.385454	1589	enriched
Tpd52l2	0.385368	1590	enriched
Dazl	0.385274	1591	enriched
Ppp1r1b	0.385234	1592	enriched
Adora2b	0.385156	1593	enriched
Fig4	0.38513	1594	enriched
Wdr76	0.385122	1595	enriched
Tstd3	0.385097	1596	enriched
Ninj1	0.385083	1597	enriched
Serinc5	0.384582	1598	enriched
Abhd14b	0.384514	1599	enriched
Lcmt1	0.38443	1600	enriched
Hmgcs1	0.38442	1601	enriched
Slc37a2	0.384396	1602	enriched
Copz2	0.384372	1603	enriched
Tgoln1	0.38434	1604	enriched
Tfpi2	0.384266	1605	enriched
Mrpl51	0.384202	1606	enriched
Rpl41	0.384107	1607	enriched
Ssc5d	0.383955	1608	enriched
Txndc12	0.383941	1609	enriched
Stx17	0.383919	1610	enriched
Mthfs	0.383649	1611	enriched
Gng5	0.383312	1612	enriched
Vmn1r4	0.3832	1613	enriched
Dock11	0.383154	1614	enriched
1700066B19Rik	0.38315	1615	enriched
Fam162a	0.382979	1616	enriched
Srr	0.382945	1617	enriched
Stam	0.382869	1618	enriched
Ssr2	0.382705	1619	enriched
Exd2	0.382701	1620	enriched
Uba5	0.382552	1621	enriched
Dhrs1	0.382504	1622	enriched
Psmb4	0.382388	1623	enriched
Trf	0.382386	1624	enriched
Slc1a3	0.382304	1625	enriched
Maged1	0.382081	1626	enriched
Psen1	0.381917	1627	enriched
Khdc1a	0.381713	1628	enriched
Zfp939	0.381614	1629	enriched
Ms4a14	0.38135	1630	enriched
2700097O09Rik	0.381332	1631	enriched
P4hb	0.381148	1632	enriched
Lipa	0.381109	1633	enriched
Ssu2	0.381081	1634	enriched
Dnpep	0.380993	1635	enriched
4933427D14Rik	0.380913	1636	enriched
Taf9b	0.380871	1637	enriched
Olfr1317	0.380863	1638	enriched
Cox7b2	0.380785	1639	enriched
Arxes2	0.380616	1640	enriched
Arf1	0.380614	1641	enriched
Nol12	0.380472	1642	enriched
Sspn	0.38043	1643	enriched
Rnps1	0.38034	1644	enriched
Cacnb2	0.380222	1645	enriched
Gpc3	0.380107	1646	enriched
Zfand2a	0.380077	1647	enriched
LOC100503047	0.379897	1648	enriched
Atp5k	0.379374	1649	enriched
Pgk1	0.379328	1650	enriched
D15Ertd621e	0.379292	1651	enriched
Lmf1	0.379188	1652	enriched
Ubr7	0.379182	1653	enriched
4930557A04Rik	0.379129	1654	enriched
Mapk10	0.379041	1655	enriched
Olfr1396	0.378949	1656	enriched
Osbpl6	0.378923	1657	enriched
Atp6v1f	0.378885	1658	enriched
Rpl27	0.378879	1659	enriched
Gmeb1	0.378765	1660	enriched
Sp140	0.378741	1661	enriched
Epb41l1	0.378566	1662	enriched
Gpr137b-ps	0.378538	1663	enriched
Eno1b	0.378534	1664	enriched
Arpc2	0.378346	1665	enriched
Hacd2	0.378133	1666	enriched
Ppp2r3c	0.378083	1667	enriched
Timm10b	0.378041	1668	enriched
Chrnb4	0.377991	1669	enriched
Olfr1511	0.377751	1670	enriched
Helb	0.377713	1671	enriched
Tomm20	0.37748	1672	enriched
Stxbp5	0.377454	1673	enriched
Ndn	0.37741	1674	enriched
Clec4a1	0.377366	1675	enriched
Cog4	0.377198	1676	enriched
Slc16a9	0.37718	1677	enriched
Lhfpl2	0.377053	1678	enriched
Grhpr	0.376899	1679	enriched
Csn1s2b	0.376873	1680	enriched
Usp46	0.376835	1681	enriched
Copg1	0.376753	1682	enriched
Arcn1	0.376701	1683	enriched
Blvra	0.376646	1684	enriched
Azin2	0.376598	1685	enriched
Rassf3	0.376538	1686	enriched
Gm5862	0.37642	1687	enriched
Srgap2	0.376348	1688	enriched
Rpp14	0.376244	1689	enriched
Wdr59	0.376173	1690	enriched
Gnl3l	0.375911	1691	enriched
Senp2	0.375891	1692	enriched
Vgll3	0.375753	1693	enriched
Ogn	0.375626	1694	enriched
0610007P14Rik	0.37556	1695	enriched
Bche	0.375528	1696	enriched
Ifi27	0.37535	1697	enriched
Dtx3l	0.37533	1698	enriched
Tekt5	0.375214	1699	enriched
Olfr43	0.375198	1700	enriched
Ankrd42	0.375147	1701	enriched
Hspb3	0.375115	1702	enriched
Col3a1	0.374859	1703	enriched
Snx30	0.374622	1704	enriched
Ercc3	0.374582	1705	enriched
Ubl4a	0.37441	1706	enriched
Zfand4	0.374384	1707	enriched
Ptbp1	0.374374	1708	enriched
Dtd1	0.374344	1709	enriched
Rpl21	0.374276	1710	enriched
Psme2b	0.374246	1711	enriched
S1pr3	0.374197	1712	enriched
Cthrc1	0.374169	1713	enriched
Ccdc114	0.374147	1714	enriched
Sri	0.374119	1715	enriched
Igdcc3	0.374099	1716	enriched
Slc11a2	0.374023	1717	enriched
Tnpo1	0.374017	1718	enriched
Pign	0.373983	1719	enriched
Psmg4	0.373857	1720	enriched
Spty2d1	0.373793	1721	enriched
Rpap3	0.373725	1722	enriched
Spink6	0.373717	1723	enriched
Nnmt	0.373568	1724	enriched
Klf11	0.373452	1725	enriched
Ndufs6	0.373422	1726	enriched
Dgkd	0.373348	1727	enriched
Thy1	0.373023	1728	enriched
Aspn	0.372989	1729	enriched
A730020M07Rik	0.372851	1730	enriched
C3ar1	0.372785	1731	enriched
Fam151b	0.372731	1732	enriched
Helz	0.372638	1733	enriched
Gm10021	0.372608	1734	enriched
Itch	0.372556	1735	enriched
Rpl23a	0.372476	1736	enriched
Gbp7	0.372334	1737	enriched
Rab7b	0.372107	1738	enriched
Sdhaf3	0.372091	1739	enriched
Trmt12	0.372079	1740	enriched
Fmnl2	0.372009	1741	enriched
Gfpt1	0.371935	1742	enriched
Dcp1a	0.371905	1743	enriched
Gm13235	0.371873	1744	enriched
Enpep	0.371789	1745	enriched
Gm17521	0.371708	1746	enriched
Clec3b	0.371592	1747	enriched
Mier3	0.37157	1748	enriched
Cst3	0.37142	1749	enriched
Naa11	0.371402	1750	enriched
Spa17	0.371384	1751	enriched
Gemin5	0.371378	1752	enriched
Abcg3	0.371362	1753	enriched
Zfp157	0.371236	1754	enriched
Serpinb1a	0.371133	1755	enriched
Wsb1	0.371051	1756	enriched
Mxd1	0.371037	1757	enriched
Uevld	0.371023	1758	enriched
Gm10406	0.370819	1759	enriched
Med1	0.370769	1760	enriched
Mitd1	0.370702	1761	enriched
Olfr1385	0.370652	1762	enriched
1810041L15Rik	0.370596	1763	enriched
Atp6v1g1	0.370514	1764	enriched
Rgs10	0.370464	1765	enriched
2410015M20Rik	0.370239	1766	enriched
Itgb2l	0.370087	1767	enriched
Dpy19l4	0.369971	1768	enriched
Plod2	0.369899	1769	enriched
Gprasp2	0.369871	1770	enriched
B630005N14Rik	0.369793	1771	enriched
Zfand1	0.369724	1772	enriched
Ect2	0.36944	1773	enriched
Mrpl34	0.36944	1774	enriched
Pdpr	0.369135	1775	enriched
Tgm5	0.369105	1776	enriched
Gsdmd	0.369019	1777	enriched
Ncapg2	0.368981	1778	enriched
D5Ertd579e	0.368959	1779	enriched
Hnrnpk	0.368925	1780	enriched
Sptlc1	0.368628	1781	enriched
Zfp87	0.368618	1782	enriched
1700049L16Rik	0.368526	1783	enriched
Acss2	0.368354	1784	enriched
Arl8b	0.368348	1785	enriched
Actl6a	0.368338	1786	enriched
Atp6v1a	0.368312	1787	enriched
Ubiad1	0.368199	1788	enriched
Sema5a	0.368017	1789	enriched
Nhej1	0.368001	1790	enriched
Gm9507	0.367935	1791	enriched
Pcdhb19	0.367919	1792	enriched
Tmem71	0.367891	1793	enriched
Med17	0.367883	1794	enriched
Jkamp	0.367811	1795	enriched
Ctsa	0.367773	1796	enriched
Zak	0.367762	1797	enriched
Mir206	0.367738	1798	enriched
Gm4951	0.367724	1799	enriched
Erap1	0.367714	1800	enriched
Ptpre	0.367612	1801	enriched
1700019D03Rik	0.367414	1802	enriched
Anxa4	0.367253	1803	enriched
Morc4	0.367191	1804	enriched
Arpc1b	0.367105	1805	enriched
Galnt5	0.367045	1806	enriched
Polr2l	0.367039	1807	enriched
Ssbp2	0.366945	1808	enriched
Ypel2	0.366809	1809	enriched
Nsdhl	0.366704	1810	enriched
4930503L19Rik	0.366634	1811	enriched
Mrs2	0.36661	1812	enriched
Tcl1b4	0.366496	1813	enriched
Fem1c	0.366458	1814	enriched
Fam49a	0.36635	1815	enriched
Tmem167b	0.366314	1816	enriched
Il6st	0.366267	1817	enriched
Tmem183a	0.365951	1818	enriched
Gm8229	0.365694	1819	enriched
Gm13304	0.365388	1820	enriched
Ccl21c	0.365388	1821	enriched
Ndufaf7	0.365382	1822	enriched
Mina	0.364981	1823	enriched
Mcm7	0.364887	1824	enriched
Il1rl1	0.36473	1825	enriched
Fam207a	0.364496	1826	enriched
Mpzl1	0.364382	1827	enriched
Clec10a	0.364103	1828	enriched
Rhox2c	0.364061	1829	enriched
Hp1bp3	0.363963	1830	enriched
Ddx51	0.363945	1831	enriched
Myl6	0.363616	1832	enriched
Psmg1	0.363514	1833	enriched
Rpl9	0.363448	1834	enriched
Fam3a	0.363374	1835	enriched
Siva1	0.363297	1836	enriched
Alg3	0.363199	1837	enriched
Agtr1a	0.363177	1838	enriched
Cd53	0.363043	1839	enriched
Ifnar1	0.362943	1840	enriched
Ugcg	0.362674	1841	enriched
Mrpl19	0.362614	1842	enriched
Rpl14	0.36261	1843	enriched
Fnta	0.3626	1844	enriched
Klf7	0.36257	1845	enriched
Stambpl1	0.362548	1846	enriched
Olfr661	0.362502	1847	enriched
Rpl10	0.362412	1848	enriched
Retsat	0.362384	1849	enriched
Manba	0.362316	1850	enriched
Park2	0.362277	1851	enriched
Gm21913	0.362219	1852	enriched
Gm21776	0.362219	1853	enriched
Ufsp1	0.362183	1854	enriched
Qars	0.362181	1855	enriched
Tspan7	0.362143	1856	enriched
Nedd4	0.362109	1857	enriched
Gm5820	0.362063	1858	enriched
Zkscan1	0.362009	1859	enriched
Rnf32	0.361895	1860	enriched
Gabarap	0.361891	1861	enriched
Tti1	0.3616	1862	enriched
Prrg3	0.36153	1863	enriched
Sat2	0.361466	1864	enriched
Baz2b	0.361396	1865	enriched
Cyp20a1	0.361295	1866	enriched
Pdia3	0.361273	1867	enriched
Gmfb	0.361211	1868	enriched
Pdzd9	0.361179	1869	enriched
Zfp870	0.361129	1870	enriched
Chchd4	0.361103	1871	enriched
Usp3	0.361085	1872	enriched
LOC100862175	0.360933	1873	enriched
Akirin1	0.360909	1874	enriched
Tas2r119	0.360901	1875	enriched
Dtnbp1	0.360891	1876	enriched
Zfp521	0.360684	1877	enriched
Olfr202	0.360572	1878	enriched
Smdt1	0.360554	1879	enriched
Dio2	0.36051	1880	enriched
Vmn1r220	0.360434	1881	enriched
Hexb	0.360171	1882	enriched
Cyp4f15	0.360161	1883	enriched
Pik3c3	0.360153	1884	enriched
Ccdc14	0.359977	1885	enriched
Gm17349	0.35982	1886	enriched
Elf1	0.359762	1887	enriched
Slc35b4	0.35971	1888	enriched
Rabac1	0.359646	1889	enriched
Rsad2	0.359636	1890	enriched
Ppp1r11	0.359626	1891	enriched
Cnih4	0.359576	1892	enriched
LOC102637808	0.359438	1893	enriched
Musk	0.359267	1894	enriched
Ifnk	0.359213	1895	enriched
Ifnar2	0.359203	1896	enriched
Lcn2	0.359175	1897	enriched
Zcrb1	0.359111	1898	enriched
Xpr1	0.359101	1899	enriched
Acsm4	0.359061	1900	enriched
Npff	0.358975	1901	enriched
Gm3252	0.358967	1902	enriched
Lcn12	0.358921	1903	enriched
Arhgap28	0.358921	1904	enriched
Ocln	0.358846	1905	enriched
Cfap36	0.358832	1906	enriched
Nsg1	0.35883	1907	enriched
Psmd1	0.358808	1908	enriched
Ctnnb1	0.35878	1909	enriched
Hist1h2br	0.358778	1910	enriched
Cks1b	0.358732	1911	enriched
Pdcl3	0.35862	1912	enriched
Gcnt4	0.358542	1913	enriched
Tslp	0.358436	1914	enriched
Gm20738	0.35841	1915	enriched
Rps8	0.358378	1916	enriched
Ano10	0.358354	1917	enriched
Cyld	0.358331	1918	enriched
Gm15737	0.358273	1919	enriched
Pcgf3	0.358201	1920	enriched
Ermard	0.358143	1921	enriched
Qrsl1	0.358097	1922	enriched
Irak4	0.358039	1923	enriched
Prrx1	0.357961	1924	enriched
Sesn3	0.357915	1925	enriched
Lipi	0.357905	1926	enriched
Epb41l5	0.357834	1927	enriched
Gm20026	0.35773	1928	enriched
Gm12216	0.357718	1929	enriched
Prl3b1	0.357566	1930	enriched
Rcbtb2	0.357548	1931	enriched
Reps2	0.357528	1932	enriched
Hhla1	0.357462	1933	enriched
Slc38a6	0.357424	1934	enriched
Sppl2a	0.357343	1935	enriched
Mrps14	0.357299	1936	enriched
Tmem204	0.357255	1937	enriched
Ghr	0.357221	1938	enriched
Slc31a2	0.357003	1939	enriched
A530053G22Rik	0.356989	1940	enriched
Angptl4	0.356856	1941	enriched
Tll2	0.35684	1942	enriched
Psd4	0.356836	1943	enriched
Defb6	0.356698	1944	enriched
Epha3	0.356696	1945	enriched
Rps17	0.356682	1946	enriched
Hspa13	0.356584	1947	enriched
Pou4f2	0.356484	1948	enriched
Dpy19l1	0.356474	1949	enriched
1500012F01Rik	0.356367	1950	enriched
Zfp874a	0.356289	1951	enriched
Olfr348	0.356261	1952	enriched
Glrx2	0.356113	1953	enriched
Tcl1b2	0.356107	1954	enriched
L3mbtl3	0.356079	1955	enriched
Frk	0.356031	1956	enriched
Fndc3a	0.355971	1957	enriched
Gdpd1	0.355939	1958	enriched
Arntl	0.355858	1959	enriched
Gpr19	0.355766	1960	enriched
Wee1	0.355596	1961	enriched
Myl12b	0.355528	1962	enriched
Nepro	0.355518	1963	enriched
Bre	0.355458	1964	enriched
Ehd4	0.355353	1965	enriched
Dusp11	0.355269	1966	enriched
Rapgef4	0.355075	1967	enriched
Ctsz	0.355005	1968	enriched
Olfr26	0.354989	1969	enriched
Tal2	0.354923	1970	enriched
Tmem106a	0.354778	1971	enriched
Mid1	0.354381	1972	enriched
Rpl19	0.353913	1973	enriched
Olfr872	0.353235	1974	enriched
Tlcd1	0.353227	1975	enriched
Itgad	0.353115	1976	enriched
Dnah7c	0.353085	1977	enriched
Olfr623	0.352975	1978	enriched
Hist1h4a	0.352919	1979	enriched
Slc35b1	0.352858	1980	enriched
Ccdc136	0.352718	1981	enriched
Dctn5	0.352568	1982	enriched
Clec4a3	0.352418	1983	enriched
Wdr1	0.352045	1984	enriched
Btnl2	0.352017	1985	enriched
Lysmd3	0.352013	1986	enriched
Twsg1	0.352009	1987	enriched
Arel1	0.351904	1988	enriched
1700034E13Rik	0.351874	1989	enriched
Stox1	0.35185	1990	enriched
Ccr9	0.351608	1991	enriched
Ceacam15	0.35152	1992	enriched
Desi1	0.351514	1993	enriched
Slco1a6	0.351442	1994	enriched
Zkscan14	0.351436	1995	enriched
Wdr35	0.351407	1996	enriched
Eif2b5	0.351259	1997	enriched
Nt5dc1	0.351241	1998	enriched
Dnajc28	0.351215	1999	enriched
[truncated: 19,907 more rows]

## Sheet: I. BXD Muscle TF Analysis
Muscle-Specific TF Correlations with Cytoplasmic Ribosome													Muscle-Specific TF Correlations with Mitochondrial Ribosome													Muscle-Specific TF Correlations with ETC-Oxidative Phosphorylation
TF Gene Symbol	TF Gene Description	BXD LTas1r2 (r)	BXD HTas1r2 (r)	Delta r	BXD LTas1r2 stdev.p	BXD HTas1r2 stdev.p	Delta r t-stat	Delta r p-value	BL6 KOTas1r2 log2FC	BL6 KOTas1r2 log2FC p-value	BL6 KOTas1r2 log2FC FDR		TF Gene Symbol	TF Gene Description	BXD LTas1r2 (r)	BXD HTas1r2 (r)	Delta r	BXD LTas1r2 stdev.p	BXD HTas1r2 stdev.p	Delta r t-stat	Delta r p-value	BL6 KOTas1r2 log2FC	BL6 KOTas1r2 log2FC p-value	BL6 KOTas1r2 log2FC FDR		TF Gene Symbol	TF Gene Description	BXD LTas1r2 (r)	BXD HTas1r2 (r)	Delta r	BXD LTas1r2 stdev.p	BXD HTas1r2 stdev.p	Delta r t-stat	Delta r p-value	BL6 KOTas1r2 log2FC	BL6 KOTas1r2 log2FC p-value	BL6 KOTas1r2 log2FC FDR
Mlxipl	MLX interacting protein-like	-0.305907	0.241925	-0.547832	0.292269	0.305755	-4.48667	0.00092122	-1.33219	1.24877e-05	0.00374811		Terf2ip	telomeric repeat binding factor 2, interacting protein	0.028538	-0.244981	0.273518	0.296516	0.254698	2.42396	0.0337691	-0.596777	0.00639621	0.11252		Mlxipl	MLX interacting protein-like	-0.170382	0.481468	-0.651849	0.301705	0.298077	-5.32416	0.000243236	-1.33219	1.24877e-05	0.00374811
Pbx2	pre B cell leukemia homeobox 2	-0.155749	0.237711	-0.39346	0.255342	0.246909	-3.83728	0.00275945	-0.529667	0.0124726	0.159117		Nfib	nuclear factor I/B	-0.0829083	0.194719	-0.277627	0.318291	0.25111	-2.37218	0.0370093	0.252259	0.0880601	0.391689		Nfib	nuclear factor I/B	-0.192579	0.384957	-0.577535	0.281132	0.278491	-5.05572	0.000368749	0.252259	0.0880601	0.391689
Nfib	nuclear factor I/B	-0.341739	0.0788382	-0.420577	0.252275	0.296499	-3.74242	0.00325248	0.252259	0.0880601	0.391689		Esrrg	estrogen-related receptor gamma	0.000792752	0.259465	-0.258673	0.276453	0.289675	-2.23781	0.0468809	-0.239732	0.131536	0.466337		Ets1	E26 avian leukemia oncogene 1, 5 domain; E26 avian leukemia oncogene 1, 5' domain	-0.170382	0.362321	-0.532703	0.293525	0.255904	-4.73874	0.000610681	0.284264	0.0766432	0.365576
Nfat5	nuclear factor of activated T cells 5	-0.251747	0.191503	-0.443249	0.24148	0.332952	-3.73317	0.00330521	0.286841	0.0622039	0.333923		Gmeb2	glucocorticoid modulatory element binding protein 2	-0.16927	0.07586	-0.24513	0.224325	0.332811	-2.11573	0.0579979	0.0811979	0.623679	0.856263		Cebpd	CCAAT/enhancer binding protein (C/EBP), delta	0.131394	-0.291947	0.423342	0.262919	0.23208	4.18169	0.00153219	-0.550303	0.103157	0.419899
Nfatc2	nuclear factor of activated T cells, cytoplasmic, calcineurin dependent 2	-0.145127	0.232404	-0.37753	0.231675	0.277527	-3.61754	0.00404381	-0.208521	0.268611	0.624818		Usf1	upstream transcription factor 1	0.134577	-0.111462	0.246039	0.308235	0.311933	1.94354	0.0779706	-0.125451	0.522205	0.8014		Nfat5	nuclear factor of activated T cells 5	-0.208207	0.287252	-0.495459	0.285751	0.297225	-4.16273	0.00158202	0.286841	0.0622039	0.333923
Irf2	interferon regulatory factor 2	0.270552	-0.18819	0.458742	0.327765	0.310882	3.51773	0.00481768	0.0535922	0.717489	0.898155		Sim2	single-minded homolog 2 (Drosophila)	-0.140696	0.0601552	-0.200852	0.319584	0.190696	-1.86957	0.0883774	-1.06142	2.35677e-05	0.00468868		Esrrg	estrogen-related receptor gamma	-0.0274465	0.431032	-0.458479	0.294777	0.249764	-4.1107	0.00172774	-0.239732	0.131536	0.466337
Terf2ip	telomeric repeat binding factor 2, interacting protein	0.207864	-0.19116	0.399024	0.293469	0.273475	3.44584	0.00546806	-0.596777	0.00639621	0.11252		Cdc5l	cell division cycle 5-like (S. pombe)	0.0995207	-0.188909	0.28843	0.408147	0.345823	1.86773	0.088653	0.201545	0.195935	0.548318		Cebpb	CCAAT/enhancer binding protein (C/EBP), beta	0.133008	-0.303886	0.436895	0.294905	0.237845	3.99468	0.00210525	-0.90137	7.59906e-05	0.00813472
Rel	reticuloendotheliosis oncogene	0.115073	-0.231688	0.346761	0.254482	0.253177	3.34628	0.0065204	0.223215	0.144843	0.482751		Nfat5	nuclear factor of activated T cells 5	-0.0850511	0.147787	-0.232838	0.265041	0.342947	-1.86092	0.089675	0.286841	0.0622039	0.333923		Fli1	Friend leukemia integration 1	-0.108478	0.27843	-0.386908	0.303666	0.239447	-3.46584	0.00527851	0.558295	0.00127401	0.045631
E2f3	E2F transcription factor 3	0.189082	-0.229969	0.419051	0.346217	0.270985	3.30174	0.00705614	-0.0230746	0.894923	0.96857		Mlxipl	MLX interacting protein-like	-0.0585572	0.196445	-0.255002	0.35045	0.328466	-1.8391	0.0930253	-1.33219	1.24877e-05	0.00374811		Nfil3	nuclear factor, interleukin 3, regulated	0.164773	-0.181144	0.345917	0.240448	0.250127	3.45372	0.00539254	-0.478318	0.0716848	0.35484
Elk3	ELK3, member of ETS oncogene family	-0.255755	0.157058	-0.412813	0.311993	0.318792	-3.20592	0.00836601	0.0505601	0.709232	0.894912		Hnf4a	hepatic nuclear factor 4, alpha	0.075942	-0.142841	0.218783	0.335104	0.264217	1.776	0.103366	0.0203591	0.88735	0.965475		Pax5	paired box 5	-0.092042	0.295603	-0.387645	0.332135	0.270866	-3.13323	0.00952272	0.11894	0.433034	0.742966
Cebpd	CCAAT/enhancer binding protein (C/EBP), delta	0.196555	-0.0861037	0.282659	0.233659	0.227924	2.99975	0.0120852	-0.550303	0.103157	0.419899		Smarce1	SWI/SNF related, matrix associated, actin dependent regulator of chromatin, subfamily e, member 1	0.140746	-0.0730466	0.213793	0.302832	0.288109	1.77182	0.104087	0.0342632	0.80853	0.936134		Jun	jun proto-oncogene	0.0298953	-0.344074	0.37397	0.298686	0.289869	3.11248	0.00988171	-1.93345	1.64551e-07	0.000684356
Runx2	runt related transcription factor 2	-0.193832	0.236833	-0.430665	0.366803	0.336756	-2.99605	0.0121654	-0.191683	0.223494	0.577306		Tead3	TEA domain family member 3	-0.0493819	0.228227	-0.277609	0.422037	0.356089	-1.74155	0.109442	-0.156698	0.347256	0.685106		Usf1	upstream transcription factor 1	0.231201	-0.183533	0.414734	0.3452	0.313226	3.08217	0.0104308	-0.125451	0.522205	0.8014
Rora	RAR-related orphan receptor alpha	0.288808	-0.0678056	0.356614	0.248825	0.332683	2.97357	0.0126642	0.07727	0.706089	0.893182		Pax5	paired box 5	-0.132662	0.0924148	-0.225077	0.362027	0.310002	-1.63588	0.130129	0.11894	0.433034	0.742966		Hmg20b	high mobility group 20B	-0.0622223	0.354548	-0.416771	0.341808	0.32568	-3.05797	0.0108915	-0.0950539	0.587469	0.837591
Elk1	ELK1, member of ETS oncogene family	-0.29862	0.0541692	-0.352789	0.339542	0.247468	-2.90869	0.0142223	-0.108972	0.572089	0.828947		Ets1	E26 avian leukemia oncogene 1, 5 domain; E26 avian leukemia oncogene 1, 5' domain	-0.0477424	0.136768	-0.184511	0.292458	0.267056	-1.61387	0.134851	0.284264	0.0766432	0.365576		Arnt	aryl hydrocarbon receptor nuclear translocator	0.102761	-0.263748	0.366509	0.31244	0.285265	3.00092	0.0120599	0.304192	0.0562439	0.318294
Yy2	Yy2 transcription factor; membrane-bound transcription factor peptidase, site 2	-0.191776	0.194355	-0.386131	0.323314	0.330418	-2.89344	0.0146156	NA	NA	NA		Hmg20b	high mobility group 20B	-0.0318086	0.188142	-0.21995	0.340075	0.365195	-1.52686	0.155023	-0.0950539	0.587469	0.837591		Nfatc2	nuclear factor of activated T cells, cytoplasmic, calcineurin dependent 2	-0.0598628	0.260025	-0.319888	0.255409	0.272799	-2.96526	0.0128537	-0.208521	0.268611	0.624818
Mlxip	MLX interacting protein	-0.352805	-0.0218036	-0.331001	0.325245	0.227051	-2.89071	0.0146871	-0.608493	0.00250495	0.0685229		Crem	cAMP responsive element modulator	0.123713	-0.0679864	0.1917	0.328376	0.293998	1.50665	0.160066	0.184206	0.431	0.742114		Bach1	BTB and CNC homology 1	0.0979317	-0.269718	0.367649	0.257488	0.344834	2.95932	0.0129911	-0.0979598	0.451078	0.754751
Rxrb	retinoid X receptor beta	-0.0631652	0.304139	-0.367304	0.367762	0.275677	-2.76835	0.0182808	-0.535311	0.00327465	0.0791908		Zfhx3	zinc finger homeobox 3	0.00298006	-0.171616	0.174596	0.285477	0.286439	1.49557	0.162892	-0.277436	0.0573593	0.32079		Rora	RAR-related orphan receptor alpha	0.00805931	-0.336018	0.344077	0.274163	0.298373	2.94151	0.0134114	0.07727	0.706089	0.893182
Nfix	nuclear factor I/X	-0.328606	0.0599486	-0.388554	0.412318	0.282922	-2.69171	0.020965	-1.61784	1.67612e-06	0.00201667		Smarcc2	SWI/SNF related, matrix associated, actin dependent regulator of chromatin, subfamily c, member 2	-0.058773	0.132558	-0.191331	0.317101	0.312663	-1.48834	0.164759	-0.275959	0.0538311	0.311898		Smarce1	SWI/SNF related, matrix associated, actin dependent regulator of chromatin, subfamily e, member 1	0.134618	-0.162075	0.296693	0.262529	0.239792	2.89059	0.0146902	0.0342632	0.80853	0.936134
Creb1	cAMP responsive element binding protein 1	-0.156854	0.224122	-0.380975	0.364366	0.333149	-2.67309	0.0216739	0.263965	0.140268	0.476872		Irf2	interferon regulatory factor 2	-0.0153196	-0.22394	0.20862	0.379724	0.315414	1.464	0.171179	0.0535922	0.717489	0.898155		Elk3	ELK3, member of ETS oncogene family	-0.0339757	0.291239	-0.325215	0.287772	0.264419	-2.8827	0.0148993	0.0505601	0.709232	0.894912
Pbx3	pre B cell leukemia homeobox 3	-0.256572	0.154672	-0.411244	0.356893	0.407842	-2.62865	0.0234638	0.250307	0.181964	0.532082		Nfatc2	nuclear factor of activated T cells, cytoplasmic, calcineurin dependent 2	-0.0378486	0.13131	-0.169159	0.307492	0.256682	-1.46296	0.171456	-0.208521	0.268611	0.624818		Zfp512	zinc finger protein 512	-0.131945	0.168382	-0.300327	0.256566	0.254285	-2.88006	0.0149696	0.289028	0.0603655	0.328783
Pax5	paired box 5	-0.172182	0.158587	-0.330769	0.314762	0.301673	-2.62812	0.023486	0.11894	0.433034	0.742966		Pknox1	Pbx/knotted 1 homeobox	-0.0978607	0.0904689	-0.18833	0.324759	0.312119	-1.44838	0.175409	0.334495	0.0514178	0.30428		Etv6	ets variant 6	-0.0408777	0.298058	-0.338936	0.348708	0.241471	-2.76813	0.0182881	0.111569	0.456555	0.757889
Tead4	TEA domain family member 4	-0.271072	0.0838931	-0.354965	0.377317	0.29994	-2.55107	0.0269439	-0.264879	0.174393	0.522749		Cebpd	CCAAT/enhancer binding protein (C/EBP), delta	-0.00690391	-0.16119	0.154286	0.266515	0.255481	1.44766	0.175605	-0.550303	0.103157	0.419899		Yy2	Yy2 transcription factor; membrane-bound transcription factor peptidase, site 2	-0.0499745	0.280018	-0.329993	0.32782	0.26017	-2.73139	0.0195297	NA	NA	NA
Hmgb2	high mobility group box 2	-0.281415	0.0757274	-0.357142	0.371194	0.330307	-2.4899	0.0300406	0.215265	0.239637	0.593991		Irf3	interferon regulatory factor 3	-0.00844937	0.174709	-0.183158	0.344366	0.273248	-1.44329	0.176806	-0.0550091	0.694394	0.88873		Tead3	TEA domain family member 3	-0.040309	0.353522	-0.393831	0.381256	0.343242	-2.65938	0.0222111	-0.156698	0.347256	0.685106
Hmg20b	high mobility group 20B	-0.174535	0.18319	-0.357725	0.339127	0.377493	-2.442	0.0327067	-0.0950539	0.587469	0.837591		Cebpg	CCAAT/enhancer binding protein (C/EBP), gamma	0.0139773	-0.151298	0.165275	0.242265	0.335206	1.3843	0.193706	0.0647327	0.644131	0.866259		Arntl	aryl hydrocarbon receptor nuclear translocator-like	0.100549	-0.192704	0.293253	0.291663	0.27102	2.55147	0.0269243	0.355858	0.0980523	0.411485
Arnt	aryl hydrocarbon receptor nuclear translocator	0.179375	-0.0712749	0.25065	0.244351	0.271487	2.37717	0.0366844	0.304192	0.0562439	0.318294		Cebpa	CCAAT/enhancer binding protein (C/EBP), alpha	-0.0324113	0.1465	-0.178911	0.337308	0.316898	-1.33911	0.207549	-0.0380168	0.803443	0.934363		Foxc1	forkhead box C1	-0.0413765	0.245525	-0.286902	0.317657	0.229159	-2.53737	0.027609	-0.174803	0.282197	0.636529
Max	Max protein	-0.20434	0.0894868	-0.293827	0.282327	0.330637	-2.34109	0.039097	0.266462	0.0947601	0.405812		Tbp	TATA box binding protein	-0.00808647	-0.149674	0.141587	0.293269	0.219463	1.33901	0.207579	0.323373	0.0358888	0.257928		Myf6	myogenic factor 6	0.01642	-0.283445	0.299865	0.304054	0.282068	2.5046	0.0292659	0.0743742	0.717465	0.898155
Zbtb20	zinc finger and BTB domain containing 20; microRNA 568	-0.210601	0.0665706	-0.277171	0.277213	0.306966	-2.32137	0.0404797	NA	NA	NA		Rel	reticuloendotheliosis oncogene	0.00612962	-0.139625	0.145755	0.307734	0.225235	1.32399	0.212359	0.223215	0.144843	0.482751		Ybx2	Y box protein 2	0.056698	0.32648	-0.269782	0.268036	0.262575	-2.49069	0.0299984	-0.250187	0.112361	0.435839
Tead3	TEA domain family member 3	-0.243635	0.1147	-0.358335	0.372279	0.389544	-2.30372	0.0417579	-0.156698	0.347256	0.685106		Bach1	BTB and CNC homology 1	0.0531408	-0.135694	0.188835	0.314589	0.386735	1.31215	0.216191	-0.0979598	0.451078	0.754751		Terf2ip	telomeric repeat binding factor 2, interacting protein	-0.0137052	-0.290688	0.276983	0.294784	0.254824	2.46241	0.0315436	-0.596777	0.00639621	0.11252
Smarcc2	SWI/SNF related, matrix associated, actin dependent regulator of chromatin, subfamily c, member 2	-0.238527	0.0917095	-0.330236	0.355151	0.350716	-2.29192	0.0426339	-0.275959	0.0538311	0.311898		Nr4a1	nuclear receptor subfamily 4, group A, member 1	-0.0935456	0.0815141	-0.17506	0.338861	0.318383	-1.30423	0.218785	-1.16324	7.56025e-05	0.00813472		Irf3	interferon regulatory factor 3	0.0271948	0.302119	-0.274924	0.312237	0.235699	-2.4344	0.0331502	-0.0550091	0.694394	0.88873
Nfic	nuclear factor I/C	-0.0700437	0.19383	-0.263873	0.296806	0.272878	-2.26717	0.0445283	-2.0075	4.23131e-06	0.00231495		Tcf15	transcription factor 15	0.00298665	0.160469	-0.157482	0.322585	0.27854	-1.28	0.226881	-0.0737208	0.681732	0.88362		Pou2f1	POU domain, class 2, transcription factor 1	-0.0390393	0.244667	-0.283706	0.274217	0.305282	-2.39496	0.0355481	0.141933	0.530685	0.805958
Etv6	ets variant 6	-0.218709	0.064655	-0.283364	0.36031	0.241848	-2.262	0.0449337	0.111569	0.456555	0.757889		Rreb1	ras responsive element binding protein 1	0.00199923	0.17621	-0.17421	0.373874	0.288416	-1.27804	0.227545	-0.412136	0.0198762	0.194705		Pbx2	pre B cell leukemia homeobox 2	-0.145597	0.127279	-0.272876	0.287525	0.275854	-2.37234	0.0369983	-0.529667	0.0124726	0.159117
Cux1	cut-like homeobox 1	0.190277	-0.0918378	0.282114	0.294446	0.329134	2.21293	0.0489669	-0.105752	0.490023	0.779336		Arnt	aryl hydrocarbon receptor nuclear translocator	-0.0213066	-0.14906	0.127754	0.215392	0.283317	1.24348	0.239539	0.304192	0.0562439	0.318294		Runx3	runt related transcription factor 3	0.255015	-0.0121093	0.267124	0.259142	0.304226	2.31548	0.0409022	-0.536738	0.00382786	0.0857
Rfx1	regulatory factor X, 1 (influences HLA class II expression)	-0.139038	0.117529	-0.256567	0.302576	0.265683	-2.20723	0.0494578	-0.306314	0.0947783	0.405812		Dr1	down-regulator of transcription 1	0.122216	-0.0212692	0.143485	0.288565	0.277268	1.24204	0.24005	-0.137624	0.338441	0.679428		Sim2	single-minded homolog 2 (Drosophila)	-0.118985	0.156536	-0.275521	0.326837	0.251601	-2.31399	0.0410099	-1.06142	2.35677e-05	0.00468868
Mnt	max binding protein	-0.0687584	0.164846	-0.233605	0.295058	0.218527	-2.20397	0.0497399	-0.689719	0.00125138	0.0451155		Tcf7l2	transcription factor 7 like 2, T cell specific, HMG box	-0.00769087	-0.133677	0.125986	0.264756	0.26347	1.16844	0.267328	-0.33191	0.16711	0.513341		Tbx15	T-box 15	0.043793	-0.237288	0.281081	0.328845	0.265128	2.30508	0.0416579	-0.229586	0.20359	0.555489
Pou3f4	POU domain, class 3, transcription factor 4	-0.31959	-0.0576805	-0.261909	0.305706	0.282859	-2.17839	0.0520113	0.0225455	0.901798	0.970688		Cebpb	CCAAT/enhancer binding protein (C/EBP), beta	0.0440784	-0.0876078	0.131686	0.284745	0.268581	1.16541	0.268501	-0.90137	7.59906e-05	0.00813472		Rxrb	retinoid X receptor beta	0.0583701	0.350439	-0.292069	0.371779	0.238591	-2.29032	0.0427533	-0.535311	0.00327465	0.0791908
Nfya	nuclear transcription factor-Y alpha	-0.301123	-0.00582694	-0.295296	0.376832	0.285735	-2.16305	0.0534195	0.100832	0.486598	0.776723		Elk1	ELK1, member of ETS oncogene family	-0.0285792	-0.182629	0.15405	0.357239	0.286915	1.16467	0.268789	-0.108972	0.572089	0.828947		Rreb1	ras responsive element binding protein 1	-0.0448142	0.219467	-0.264281	0.281589	0.283836	-2.28978	0.0427945	-0.412136	0.0198762	0.194705
Mef2a	myocyte enhancer factor 2A	0.107747	-0.167875	0.275622	0.291729	0.337308	2.14095	0.0555138	0.10781	0.480963	0.774062		Nfil3	nuclear factor, interleukin 3, regulated	0.163743	0.0386844	0.125058	0.243295	0.285971	1.15382	0.273028	-0.478318	0.0716848	0.35484		E2f6	E2F transcription factor 6	-0.0469704	0.244763	-0.291733	0.345666	0.277022	-2.28139	0.0434302	0.114393	0.480866	0.774062
Usf1	upstream transcription factor 1	0.13267	-0.151986	0.284656	0.304979	0.347242	2.13364	0.0562229	-0.125451	0.522205	0.8014		Hoxc11	homeobox C11	-0.107826	0.0149186	-0.122744	0.226219	0.301496	-1.12806	0.283296	-0.158909	0.262252	0.619512		Dmap1	DNA methyltransferase 1-associated protein 1	0.0249132	0.287926	-0.263013	0.307576	0.257435	-2.27155	0.0441872	-0.138498	0.36904	0.700152
Cebpb	CCAAT/enhancer binding protein (C/EBP), beta	0.305341	0.0848556	0.220486	0.261829	0.249849	2.11043	0.0585337	-0.90137	7.59906e-05	0.00813472		Nfix	nuclear factor I/X	-0.00681028	0.157312	-0.164123	0.436306	0.261005	-1.11825	0.287286	-1.61784	1.67612e-06	0.00201667		Nfic	nuclear factor I/C	-0.0164466	0.229284	-0.24573	0.285902	0.248769	-2.24612	0.0462032	-2.0075	4.23131e-06	0.00231495
Atf2	activating transcription factor 2	0.167479	-0.123864	0.291343	0.348274	0.329865	2.10393	0.0591959	0.162201	0.256254	0.612593		Zfp438	zinc finger protein 438	0.00629593	0.119322	-0.113027	0.267401	0.229742	-1.11061	0.290423	-0.100878	0.623348	0.856263		Foxk2	forkhead box K2	-0.0289722	0.207878	-0.23685	0.27207	0.24418	-2.24433	0.0463482	-0.632994	0.000726116	0.0315911
Foxp1	forkhead box P1	-0.0910294	0.187213	-0.278242	0.331969	0.323038	-2.08086	0.0616066	0.173741	0.281962	0.636327		Jun	jun proto-oncogene	0.0267187	-0.105137	0.131856	0.295091	0.297384	1.09026	0.298904	-1.93345	1.64551e-07	0.000684356		Pknox1	Pbx/knotted 1 homeobox	-0.0522849	0.194284	-0.246569	0.29937	0.242164	-2.21824	0.0485146	0.334495	0.0514178	0.30428
Twist2	twist basic helix-loop-helix transcription factor 2	-0.163401	0.103443	-0.266843	0.338187	0.30037	-2.04363	0.0656926	0.51101	0.00817467	0.127873		Gabpa	GA repeat binding protein, alpha	-0.00461285	0.145447	-0.15006	0.287995	0.396952	-1.05995	0.311886	0.166111	0.214716	0.56903		Cux1	cut-like homeobox 1	-0.0213358	-0.275403	0.254067	0.279713	0.301837	2.13871	0.0557297	-0.105752	0.490023	0.779336
Satb2	special AT-rich sequence binding protein 2	-0.0458071	0.149709	-0.195516	0.260553	0.206936	-2.03554	0.0666136	-0.362616	0.0779556	0.367827		Tef	thyrotroph embryonic factor	-0.00678306	-0.14015	0.133367	0.278989	0.336872	1.05624	0.313506	-0.128806	0.554123	0.819077		Nrf1	nuclear respiratory factor 1	0.0207452	0.251558	-0.230812	0.262048	0.267771	-2.13408	0.0561797	0.438303	0.0303459	0.237515
Zfp438	zinc finger protein 438	0.183565	-0.0169299	0.200495	0.223498	0.270999	1.9772	0.0736205	-0.100878	0.623348	0.856263		Nr2f6	nuclear receptor subfamily 2, group F, member 6	0.0162024	-0.122658	0.13886	0.365736	0.274832	1.05145	0.315602	-0.310148	0.0684507	0.347497		Zbtb20	zinc finger and BTB domain containing 20; microRNA 568	-0.184907	0.0516999	-0.236607	0.292803	0.252376	-2.12034	0.0575366	NA	NA	NA
Zfhx3	zinc finger homeobox 3	-0.240895	-0.0120556	-0.22884	0.29866	0.269866	-1.96938	0.0746103	-0.277436	0.0573593	0.32079		Tcf12	transcription factor 12	0.0873664	-0.0725297	0.159896	0.381137	0.36792	1.04559	0.318184	0.338894	0.0318007	0.242712		Runx2	runt related transcription factor 2	-0.0114047	0.268702	-0.280106	0.379658	0.277821	-2.06252	0.0635881	-0.191683	0.223494	0.577306
Deaf1	deformed epidermal autoregulatory factor 1 (Drosophila)	-0.223375	0.0314333	-0.254808	0.329322	0.307267	-1.95974	0.0758475	-0.404831	0.0180224	0.185222		Atf1	activating transcription factor 1	-0.0185182	0.113514	-0.132032	0.348213	0.293376	-1.00449	0.336726	-0.115575	0.493599	0.781785		Ubp1	upstream binding protein 1	-0.0909866	0.152514	-0.243501	0.31771	0.260576	-2.05283	0.0646591	-0.323748	0.0348731	0.253914
Hmbox1	homeobox containing 1	-0.153073	0.0399316	-0.193004	0.205446	0.274766	-1.94877	0.0772795	0.286933	0.0634889	0.336251		Rora	RAR-related orphan receptor alpha	-0.0440045	-0.167337	0.123333	0.293822	0.309032	1.00192	0.337912	0.07727	0.706089	0.893182		Rel	reticuloendotheliosis oncogene	0.0643953	-0.14614	0.210535	0.290695	0.212896	2.02409	0.067937	0.223215	0.144843	0.482751
Csde1	cold shock domain containing E1, RNA binding	0.185469	-0.060221	0.245689	0.269903	0.349847	1.92616	0.0803084	-0.0547085	0.673792	0.879143		Nfya	nuclear transcription factor-Y alpha	-0.0770659	0.0644359	-0.141502	0.409159	0.269671	-1.00029	0.338666	0.100832	0.486598	0.776723		Mef2a	myocyte enhancer factor 2A	0.0570166	-0.183888	0.240905	0.273175	0.314014	2.00505	0.0701937	0.10781	0.480963	0.774062
Ets1	E26 avian leukemia oncogene 1, 5 domain; E26 avian leukemia oncogene 1, 5' domain	-0.191702	0.0231458	-0.214848	0.285815	0.277221	-1.86918	0.0884364	0.284264	0.0766432	0.365576		Zfp512	zinc finger protein 512	-0.00895227	0.101185	-0.110137	0.264901	0.275843	-0.997603	0.339911	0.289028	0.0603655	0.328783		Mitf	microphthalmia-associated transcription factor	0.089623	-0.19833	0.287953	0.394872	0.305077	1.99902	0.0709231	0.29143	0.0424935	0.27611
Nr4a1	nuclear receptor subfamily 4, group A, member 1	-0.0512021	0.193463	-0.244665	0.346246	0.299752	-1.85065	0.091238	-1.16324	7.56025e-05	0.00813472		Mlx	MAX-like protein X	0.123662	0.0132219	0.11044	0.24858	0.294456	0.992791	0.342149	0.239015	0.115003	0.439988		Smarcc2	SWI/SNF related, matrix associated, actin dependent regulator of chromatin, subfamily c, member 2	-0.080921	0.197171	-0.278092	0.35145	0.343987	-1.9589	0.0759571	-0.275959	0.0538311	0.311898
Gli1	GLI-Kruppel family member GLI1	-0.0921826	0.1024	-0.194583	0.313438	0.196099	-1.82311	0.0955526	0.129303	0.433105	0.742998		Ybx2	Y box protein 2	-0.0328537	0.089681	-0.122535	0.292015	0.314277	-0.989442	0.343712	-0.250187	0.112361	0.435839		Mafg	v-maf musculoaponeurotic fibrosarcoma oncogene family, protein G (avian)	0.101606	-0.0800523	0.181658	0.222554	0.247366	1.89117	0.0852131	-0.702713	0.00139782	0.0485555
Rbpj	recombination signal binding protein for immunoglobulin kappa J region	-0.00102517	-0.189868	0.188843	0.269932	0.239595	1.81247	0.0972685	0.331778	0.0558359	0.317169		Nr4a3	nuclear receptor subfamily 4, group A, member 3	-0.0086997	0.121305	-0.130004	0.274961	0.363055	-0.988852	0.343988	-1.94811	0.000326671	0.0192006		Rxrg	retinoid X receptor gamma	-0.0176602	0.23238	-0.25004	0.371233	0.27115	-1.88414	0.0862321	0.186803	0.278771	0.634089
Cdc5l	cell division cycle 5-like (S. pombe)	0.153013	-0.0846098	0.237622	0.339799	0.306987	1.79752	0.0997276	0.201545	0.195935	0.548318		Nrf1	nuclear respiratory factor 1	-0.0589378	0.0634054	-0.122343	0.304143	0.305993	-0.98233	0.34705	0.438303	0.0303459	0.237515		Six1	sine oculis-related homeobox 1	0.0942704	-0.134644	0.228915	0.254812	0.340972	1.86293	0.0893728	-0.392921	0.0401132	0.270214
Tcf12	transcription factor 12	0.188326	-0.0572105	0.245537	0.314824	0.356795	1.78753	0.101403	0.338894	0.0318007	0.242712		Nfkb2	nuclear factor of kappa light polypeptide gene enhancer in B cells 2, p49/p100	-0.0794291	0.0592486	-0.138678	0.373535	0.322977	-0.972842	0.351539	-0.354375	0.0493539	0.297701		Nr4a1	nuclear receptor subfamily 4, group A, member 1	-0.0854181	0.163767	-0.249185	0.352287	0.304534	-1.85369	0.0907732	-1.16324	7.56025e-05	0.00813472
Rxra	retinoid X receptor alpha	0.119323	-0.134567	0.253889	0.329496	0.370195	1.77464	0.1036	-0.690157	0.00321922	0.0789792		Tead4	TEA domain family member 4	0.0295679	0.174868	-0.145301	0.435806	0.280541	-0.971137	0.35235	-0.264879	0.174393	0.522749		Irf2	interferon regulatory factor 2	-0.032992	-0.286839	0.253847	0.367813	0.316683	1.81175	0.0973858	0.0535922	0.717489	0.898155
Nfkb2	nuclear factor of kappa light polypeptide gene enhancer in B cells 2, p49/p100	-0.243399	-0.0381877	-0.205211	0.260224	0.322648	-1.71497	0.114348	-0.354375	0.0493539	0.297701		Fosl2	fos-like antigen 2	-0.091362	0.0109895	-0.102351	0.254721	0.265131	-0.964347	0.355594	0.110445	0.489044	0.778624		Foxp1	forkhead box P1	0.0126509	0.241676	-0.229025	0.337242	0.284429	-1.79831	0.0995957	0.173741	0.281962	0.636327
Maf	avian musculoaponeurotic fibrosarcoma (v-maf) AS42 oncogene homolog	-0.19651	0.0222203	-0.21873	0.244116	0.370704	-1.70707	0.115843	-0.96283	0.00257282	0.069425		E2f6	E2F transcription factor 6	-0.0317369	0.0969846	-0.128721	0.340999	0.313342	-0.962864	0.356305	0.114393	0.480866	0.774062		Nfia	nuclear factor I/A	-0.0713239	0.160407	-0.231731	0.345469	0.303765	-1.74499	0.10882	0.271719	0.117881	0.44572
Jund	jun D proto-oncogene	-0.117787	0.0956106	-0.213398	0.278966	0.346725	-1.66113	0.124892	-0.863996	7.51009e-05	0.00813472		Casz1	castor zinc finger 1	-0.047605	-0.17403	0.126425	0.366449	0.291142	0.935737	0.369497	-1.37329	2.11676e-05	0.00445415		Nr2c2	nuclear receptor subfamily 2, group C, member 2	-0.0364426	-0.252622	0.216179	0.360937	0.239339	1.72916	0.111704	0.0235536	0.883085	0.964394
Ybx1	Y box protein 1	0.199211	-0.0399886	0.2392	0.362677	0.345568	1.65408	0.126335	-0.00610232	0.963334	0.989282		Cux1	cut-like homeobox 1	0.0214563	-0.0898021	0.111258	0.227018	0.355434	0.913843	0.380394	-0.105752	0.490023	0.779336		Hnf4a	hepatic nuclear factor 4, alpha	0.0470818	-0.150791	0.197873	0.312636	0.250766	1.71029	0.115231	0.0203591	0.88735	0.965475
Mef2d	myocyte enhancer factor 2D	-0.246894	0.0347719	-0.281666	0.402459	0.438571	-1.63919	0.129432	-1.50184	1.25423e-05	0.00374811		Mef2d	myocyte enhancer factor 2D	-0.0266857	0.123772	-0.150458	0.414797	0.392468	-0.912722	0.380958	-1.50184	1.25423e-05	0.00374811		Thra	thyroid hormone receptor alpha	0.0995867	-0.134568	0.234155	0.332199	0.34032	1.70558	0.116127	-0.728082	0.00166405	0.0541099
Tcf7l2	transcription factor 7 like 2, T cell specific, HMG box	-0.25118	-0.0714149	-0.179765	0.226684	0.315783	-1.60198	0.137464	-0.33191	0.16711	0.513341		Mitf	microphthalmia-associated transcription factor	0.0289324	-0.102781	0.131713	0.387061	0.330681	0.896252	0.389311	0.29143	0.0424935	0.27611		Nfix	nuclear factor I/X	-0.0510699	0.18347	-0.23454	0.40345	0.254542	-1.70316	0.116589	-1.61784	1.67612e-06	0.00201667
Ybx2	Y box protein 2	-0.0604303	0.134117	-0.194548	0.273667	0.319631	-1.60162	0.137544	-0.250187	0.112361	0.435839		Fosb	FBJ osteosarcoma oncogene B	-0.0462867	0.0586713	-0.104958	0.2665	0.306793	-0.894694	0.390108	-0.262562	0.0797282	0.372337		Tef	thyrotroph embryonic factor	-0.0257469	-0.246979	0.221232	0.311412	0.325461	1.70135	0.116936	-0.128806	0.554123	0.819077
Tef	thyrotroph embryonic factor	0.138971	-0.0711905	0.210161	0.319466	0.343632	1.55164	0.149026	-0.128806	0.554123	0.819077		Runx2	runt related transcription factor 2	-0.0301609	0.0967416	-0.126903	0.354071	0.347672	-0.88589	0.394631	-0.191683	0.223494	0.577306		Nfya	nuclear transcription factor-Y alpha	-0.0789987	0.150521	-0.22952	0.385691	0.265319	-1.69839	0.117506	0.100832	0.486598	0.776723
Pparg	peroxisome proliferator activated receptor gamma	0.0122674	0.198413	-0.186146	0.29891	0.29202	-1.5431	0.151071	0.0194773	0.903066	0.971013		Runx3	runt related transcription factor 3	0.0949689	-0.00717685	0.102146	0.235042	0.323832	0.884298	0.395453	-0.536738	0.00382786	0.0857		Cebpa	CCAAT/enhancer binding protein (C/EBP), alpha	-0.0520068	0.160544	-0.212551	0.280227	0.33694	-1.68012	0.121078	-0.0380168	0.803443	0.934363
E2f6	E2F transcription factor 6	0.129736	-0.0619467	0.191683	0.347785	0.258262	1.53283	0.153559	0.114393	0.480866	0.774062		Elk4	ELK4, member of ETS oncogene family	-0.0347013	-0.152213	0.117511	0.39433	0.24467	0.87718	0.399142	-0.0451973	0.77945	0.924346		Hmgb3	high mobility group box 3	0.0540903	0.232368	-0.178278	0.254697	0.275174	-1.64706	0.127787	0.267179	0.130826	0.465015
Fli1	Friend leukemia integration 1	-0.226713	-0.0404687	-0.186244	0.310936	0.284582	-1.53063	0.154099	0.558295	0.00127401	0.045631		Rxrb	retinoid X receptor beta	0.0676124	0.185144	-0.117532	0.338097	0.321193	-0.873057	0.401289	-0.535311	0.00327465	0.0791908		Tcf15	transcription factor 15	-0.0186429	0.191473	-0.210116	0.336852	0.28875	-1.64054	0.129149	-0.0737208	0.681732	0.88362
Smarca1	SWI/SNF related, matrix associated, actin dependent regulator of chromatin, subfamily a, member 1	-0.166012	0.0691019	-0.235114	0.342259	0.409787	-1.52544	0.155373	0.183016	0.346665	0.685106		Creb1	cAMP responsive element binding protein 1	0.0556481	0.185935	-0.130287	0.389389	0.341837	-0.871042	0.402342	0.263965	0.140268	0.476872		Mafb	v-maf musculoaponeurotic fibrosarcoma oncogene family, protein B (avian)	-0.0722972	0.108071	-0.180368	0.242377	0.299121	-1.62292	0.132892	-1.81753	2.06243e-05	0.00439239
Mta2	metastasis-associated gene family, member 2	0.193321	-0.00357004	0.196891	0.260838	0.384191	1.46876	0.169906	0.146564	0.333081	0.675742		Six1	sine oculis-related homeobox 1	0.15332	0.0261117	0.127209	0.314524	0.408859	0.854263	0.411177	-0.392921	0.0401132	0.270214		Fosb	FBJ osteosarcoma oncogene B	0.0221719	0.197157	-0.174985	0.27325	0.259237	-1.60934	0.135842	-0.262562	0.0797282	0.372337
Mitf	microphthalmia-associated transcription factor	0.203694	-0.0225284	0.226223	0.401447	0.35764	1.45757	0.17291	0.29143	0.0424935	0.27611		Dmap1	DNA methyltransferase 1-associated protein 1	-0.0732701	0.0304686	-0.103739	0.292239	0.303087	-0.853531	0.411566	-0.138498	0.36904	0.700152		Rbpj	recombination signal binding protein for immunoglobulin kappa J region	0.148845	-0.0146744	0.163519	0.276075	0.225023	1.59041	0.14005	0.331778	0.0558359	0.317169
Maff	v-maf musculoaponeurotic fibrosarcoma oncogene family, protein F (avian)	-0.251581	-0.0613525	-0.190229	0.367851	0.268826	-1.44634	0.175967	-0.348782	0.0378652	0.264319		E2f3	E2F transcription factor 3	0.045452	-0.0723923	0.117844	0.371011	0.310995	0.84324	0.417054	-0.0230746	0.894923	0.96857		Mafk	v-maf musculoaponeurotic fibrosarcoma oncogene family, protein K (avian)	0.0283935	-0.127137	0.15553	0.234817	0.250732	1.56839	0.145088	-0.524687	0.0320324	0.243978
Runx3	runt related transcription factor 3	0.156949	-0.00251393	0.159463	0.231637	0.307034	1.43624	0.178757	-0.536738	0.00382786	0.0857		Wiz	widely-interspaced zinc finger motifs	-0.0620526	0.0480591	-0.110112	0.356226	0.284276	-0.836943	0.420436	0.155091	0.291441	0.644263		Cdc5l	cell division cycle 5-like (S. pombe)	0.0611313	-0.135751	0.196883	0.34425	0.290103	1.51498	0.157972	0.201545	0.195935	0.548318
Esrrg	estrogen-related receptor gamma	0.0702792	0.230307	-0.160028	0.272848	0.273774	-1.43421	0.179323	-0.239732	0.131536	0.466337		Myf6	myogenic factor 6	-0.0467426	-0.145522	0.0987789	0.248106	0.329895	0.828964	0.424748	0.0743742	0.717465	0.898155		Cebpg	CCAAT/enhancer binding protein (C/EBP), gamma	0.0842401	-0.0861548	0.170395	0.224292	0.32091	1.50762	0.159823	0.0647327	0.644131	0.866259
Foxk1	forkhead box K1	0.0167521	-0.172096	0.188848	0.352881	0.309863	1.39302	0.191124	-1.12472	7.52015e-05	0.00813472		Pou2f1	POU domain, class 2, transcription factor 1	-0.00545211	0.104015	-0.109467	0.333292	0.335219	-0.802195	0.439427	0.141933	0.530685	0.805958		Nfyc	nuclear transcription factor-Y gamma	0.112086	0.277328	-0.165241	0.26239	0.277165	-1.49977	0.161816	-0.187949	0.26282	0.619512
Ubtf	upstream binding transcription factor, RNA polymerase I	-0.0107491	0.134514	-0.145263	0.290443	0.215384	-1.39165	0.19153	-0.528365	0.0395712	0.269078		Ubtf	upstream binding transcription factor, RNA polymerase I	-0.00836191	0.0866119	-0.0949738	0.333455	0.240917	-0.799745	0.440788	-0.528365	0.0395712	0.269078		Fosl2	fos-like antigen 2	-0.0743066	-0.215642	0.141336	0.252716	0.225867	1.4445	0.176473	0.110445	0.489044	0.778624
Rarg	retinoic acid receptor, gamma	-0.170913	0.0333425	-0.204255	0.367247	0.357582	-1.3804	0.19487	0.0774464	0.658379	0.872258		Gli1	GLI-Kruppel family member GLI1	-0.053305	0.0412437	-0.0945487	0.359651	0.25067	-0.747114	0.470663	0.129303	0.433105	0.742998		Pbx3	pre B cell leukemia homeobox 3	0.0665438	0.276755	-0.210212	0.355763	0.360561	-1.43761	0.178376	0.250307	0.181964	0.532082
Nfyb	nuclear transcription factor-Y beta	0.0765313	-0.0929117	0.169443	0.291003	0.337996	1.31604	0.214925	-0.126225	0.345331	0.684135		Jund	jun D proto-oncogene	0.0932552	-0.0141876	0.107443	0.319613	0.384589	0.744294	0.4723	-0.863996	7.51009e-05	0.00813472		Rarg	retinoic acid receptor, gamma	0.0112888	0.206741	-0.195452	0.38346	0.282566	-1.42144	0.182915	0.0774464	0.658379	0.872258
Mafk	v-maf musculoaponeurotic fibrosarcoma oncogene family, protein K (avian)	0.212611	0.0685397	0.144071	0.237186	0.296573	1.31422	0.215519	-0.524687	0.0320324	0.243978		Tbx15	T-box 15	0.0613275	-0.0325426	0.0938702	0.33307	0.295195	0.730639	0.480272	-0.229586	0.20359	0.555489		Tbp	TATA box binding protein	0.031653	-0.129352	0.161005	0.268711	0.291388	1.4071	0.187019	0.323373	0.0358888	0.257928
Smarce1	SWI/SNF related, matrix associated, actin dependent regulator of chromatin, subfamily e, member 1	0.0754758	-0.0414715	0.116947	0.218346	0.222049	1.30088	0.219889	0.0342632	0.80853	0.936134		Mafg	v-maf musculoaponeurotic fibrosarcoma oncogene family, protein G (avian)	0.0391406	-0.044581	0.0837216	0.243427	0.317329	0.725154	0.483499	-0.702713	0.00139782	0.0485555		Mef2d	myocyte enhancer factor 2D	-0.0506288	0.170972	-0.221601	0.405194	0.369438	-1.39997	0.189089	-1.50184	1.25423e-05	0.00374811
Nr2f2	nuclear receptor subfamily 2, group F, member 2	-0.120836	0.050299	-0.171135	0.348526	0.294006	-1.30014	0.220134	-0.613226	0.00169736	0.0548672		Aebp1	AE binding protein 1	-0.0113434	0.067527	-0.0788704	0.258442	0.286461	-0.708152	0.493584	-0.662492	0.0170654	0.181497		Rfx2	regulatory factor X, 2 (influences HLA class II expression)	-0.0489936	0.11891	-0.167903	0.326871	0.264384	-1.3835	0.193945	-0.472833	0.0152859	0.172215
Pou2f1	POU domain, class 2, transcription factor 1	-0.158339	0.00489814	-0.163237	0.268772	0.343956	-1.29542	0.221701	0.141933	0.530685	0.805958		Mef2c	myocyte enhancer factor 2C	0.0435641	0.132577	-0.0890133	0.325116	0.295449	-0.701904	0.497322	0.0398464	0.763865	0.918383		Tox4	TOX high mobility group box family member 4	-0.0284596	0.140252	-0.168712	0.327126	0.276808	-1.36383	0.199878	0.288452	0.143154	0.480117
Nfkb1	nuclear factor of kappa light polypeptide gene enhancer in B cells 1, p105	0.0479343	0.205615	-0.15768	0.307694	0.291726	-1.28824	0.2241	-0.28936	0.0790327	0.370748		Hmgb2	high mobility group box 2	0.0129367	0.124639	-0.111702	0.430655	0.351269	-0.696266	0.50071	0.215265	0.239637	0.593991		Nr2f2	nuclear receptor subfamily 2, group F, member 2	-0.0187651	0.156185	-0.17495	0.374612	0.244929	-1.35406	0.202882	-0.613226	0.00169736	0.0548672
Hivep2	human immunodeficiency virus type I enhancer binding protein 2	0.0859088	-0.0964534	0.182362	0.345165	0.357868	1.27056	0.230101	0.0977433	0.558982	0.821983		Rxrg	retinoid X receptor gamma	0.0518457	0.143321	-0.0914758	0.3739	0.262842	-0.693331	0.502479	0.186803	0.278771	0.634089		Pds5b	PDS5, regulator of cohesion maintenance, homolog B (S. cerevisiae)	0.0450501	-0.13894	0.18399	0.337204	0.347693	1.3159	0.214971	0.130213	0.347343	0.685106
Irf3	interferon regulatory factor 3	-0.113536	0.0294706	-0.143007	0.333479	0.237049	-1.21079	0.251348	-0.0550091	0.694394	0.88873		Smad4	SMAD family member 4	-0.0181022	-0.107766	0.0896638	0.360067	0.295116	0.66717	0.518414	-0.474646	0.00905792	0.13503		Wiz	widely-interspaced zinc finger motifs	-0.115845	0.0447027	-0.160548	0.350497	0.239519	-1.31008	0.216867	0.155091	0.291441	0.644263
Tbx15	T-box 15	-0.18249	-0.0233365	-0.159153	0.347393	0.303614	-1.19497	0.257228	-0.229586	0.20359	0.555489		Tox4	TOX high mobility group box family member 4	0.0342054	0.118849	-0.0846431	0.318624	0.323622	-0.645629	0.531757	0.288452	0.143154	0.480117		Usf2	upstream transcription factor 2	0.0689553	0.229304	-0.160349	0.309127	0.295225	-1.29947	0.220357	-0.741527	0.000656201	0.02979
Aebp1	AE binding protein 1	-0.11517	0.0161914	-0.131362	0.245201	0.291529	-1.19455	0.257383	-0.662492	0.0170654	0.181497		Mef2a	myocyte enhancer factor 2A	0.0558403	-0.032966	0.0888063	0.292599	0.396656	0.624131	0.545268	0.10781	0.480963	0.774062		Gabpa	GA repeat binding protein, alpha	0.0443258	0.215484	-0.171158	0.311029	0.357826	-1.25058	0.237036	0.166111	0.214716	0.56903
Gmeb1	glucocorticoid modulatory element binding protein 1	0.177823	0.023441	0.154382	0.39933	0.212918	1.18175	0.262224	0.378765	0.0268439	0.22525		Foxc1	forkhead box C1	0.022612	0.100712	-0.0781003	0.31324	0.300117	-0.623657	0.545568	-0.174803	0.282197	0.636529		Hoxc11	homeobox C11	-0.0517202	0.0812411	-0.132961	0.255582	0.265229	-1.25048	0.237071	-0.158909	0.262252	0.619512
Rfx7	regulatory factor X, 7	-0.116014	0.021093	-0.137107	0.252327	0.317401	-1.17133	0.266212	-0.147532	0.282001	0.636349		Tead1	TEA domain family member 1	0.0515825	-0.0377918	0.0893743	0.374627	0.326806	0.622767	0.546131	0.223259	0.139175	0.476111		Ubtf	upstream binding transcription factor, RNA polymerase I	0.0544199	0.175549	-0.121129	0.269425	0.209475	-1.22952	0.244529	-0.528365	0.0395712	0.269078
Hnf4a	hepatic nuclear factor 4, alpha	-0.10484	-0.245301	0.140462	0.341095	0.237323	1.17096	0.266356	0.0203591	0.88735	0.965475		Foxk1	forkhead box K1	-0.0848393	-0.16502	0.0801807	0.337177	0.292847	0.621936	0.546658	-1.12472	7.52015e-05	0.00813472		Gmeb2	glucocorticoid modulatory element binding protein 2	-0.07113	0.0705873	-0.141717	0.237101	0.330983	-1.20577	0.253202	0.0811979	0.623679	0.856263
Smad4	SMAD family member 4	-0.0419445	-0.198052	0.156108	0.359716	0.309118	1.14018	0.278431	-0.474646	0.00905792	0.13503		Pbx3	pre B cell leukemia homeobox 3	0.0657098	0.167528	-0.101818	0.421707	0.389687	-0.614272	0.551529	0.250307	0.181964	0.532082		Mnt	max binding protein	0.0504074	-0.0806277	0.131035	0.328175	0.189013	1.19858	0.255876	-0.689719	0.00125138	0.0451155
Fosb	FBJ osteosarcoma oncogene B	0.0797128	0.19259	-0.112877	0.24049	0.246576	-1.13524	0.280404	-0.262562	0.0797282	0.372337		Fli1	Friend leukemia integration 1	-0.0464843	0.0255438	-0.0720281	0.307088	0.270003	-0.610195	0.55413	0.558295	0.00127401	0.045631		Deaf1	deformed epidermal autoregulatory factor 1 (Drosophila)	-0.0745785	0.070705	-0.145284	0.325187	0.275302	-1.1812	0.262432	-0.404831	0.0180224	0.185222
Pds5b	PDS5, regulator of cohesion maintenance, homolog B (S. cerevisiae)	0.0714484	-0.100644	0.172093	0.362093	0.393547	1.11475	0.28872	0.130213	0.347343	0.685106		Elk3	ELK3, member of ETS oncogene family	0.0257241	0.100572	-0.0748475	0.279002	0.33881	-0.590746	0.56663	0.0505601	0.709232	0.894912		Stat5b	signal transducer and activator of transcription 5B	0.06335	-0.0897736	0.153124	0.327069	0.325919	1.14879	0.275009	-0.271733	0.108874	0.429298
Prrx1	paired related homeobox 1	-0.0300935	0.0905409	-0.120634	0.283891	0.252534	-1.09983	0.294892	0.357961	0.0551653	0.315426		Runx1	runt related transcription factor 1	-0.069476	-0.14706	0.0775844	0.305676	0.348079	0.580168	0.573493	-0.0049059	0.980478	0.993182		Pparg	peroxisome proliferator activated receptor gamma	7.85473e-05	0.130883	-0.130804	0.276385	0.284175	-1.14304	0.277288	0.0194773	0.903066	0.971013
Crem	cAMP responsive element modulator	0.0367445	0.171618	-0.134874	0.339651	0.262323	-1.08868	0.299571	0.184206	0.431	0.742114		Pbx2	pre B cell leukemia homeobox 2	-0.0424135	0.0221881	-0.0646016	0.210309	0.327505	-0.574967	0.576885	-0.529667	0.0124726	0.159117		Elk4	ELK4, member of ETS oncogene family	-0.11704	-0.264952	0.147911	0.376973	0.244255	1.14068	0.278228	-0.0451973	0.77945	0.924346
Smad3	SMAD family member 3	-0.0384455	0.112979	-0.151424	0.295458	0.38101	-1.08795	0.299881	0.011387	0.939155	0.981399		Mta2	metastasis-associated gene family, member 2	0.0466499	0.118102	-0.0714518	0.286677	0.333831	-0.562498	0.585058	0.146564	0.333081	0.675742		Prrx1	paired related homeobox 1	0.143755	0.265206	-0.12145	0.304445	0.210098	-1.13737	0.279553	0.357961	0.0551653	0.315426
Cebpg	CCAAT/enhancer binding protein (C/EBP), gamma	0.155106	0.0264877	0.128618	0.253151	0.325752	1.07998	0.303263	0.0647327	0.644131	0.866259		Pou3f4	POU domain, class 3, transcription factor 4	-0.0535336	-0.11619	0.0626564	0.305819	0.259573	0.541096	0.599228	0.0225455	0.901798	0.970688		Zfhx3	zinc finger homeobox 3	-0.00582619	-0.128051	0.122224	0.2702	0.258072	1.13316	0.281241	-0.277436	0.0573593	0.32079
Esrra	estrogen related receptor, alpha; microRNA 6990	-0.0734697	0.0752414	-0.148711	0.356546	0.317721	-1.07869	0.30381	NA	NA	NA		Foxk2	forkhead box K2	0.0965118	0.037326	0.0591858	0.27606	0.269726	0.531216	0.605829	-0.632994	0.000726116	0.0315911		Csde1	cold shock domain containing E1, RNA binding	0.00596441	-0.127985	0.13395	0.271017	0.321657	1.1032	0.293492	-0.0547085	0.673792	0.879143
Rela	v-rel reticuloendotheliosis viral oncogene homolog A (avian)	-0.178433	-0.00437362	-0.174059	0.404309	0.405129	-1.05346	0.31472	-0.40337	0.0194208	0.192834		Mafb	v-maf musculoaponeurotic fibrosarcoma oncogene family, protein B (avian)	-0.0950808	-0.0316692	-0.0634117	0.239455	0.338514	-0.529765	0.606802	-1.81753	2.06243e-05	0.00439239		Bhlhe41	basic helix-loop-helix family, member e41	-0.15597	-0.0101741	-0.145796	0.334876	0.332816	-1.06972	0.307655	-0.209048	0.283319	0.637287
Jun	jun proto-oncogene	0.182714	0.0546726	0.128042	0.273363	0.321656	1.05075	0.315909	-1.93345	1.64551e-07	0.000684356		Foxp1	forkhead box P1	-0.0224975	0.0518466	-0.0743441	0.344417	0.353156	-0.522069	0.611973	0.173741	0.281962	0.636327		Crem	cAMP responsive element modulator	0.0385654	-0.0881268	0.126692	0.315206	0.264083	1.06727	0.308713	0.184206	0.431	0.742114
Foxk2	forkhead box K2	-0.138343	-0.0247251	-0.113618	0.277278	0.255161	-1.0445	0.318665	-0.632994	0.000726116	0.0315911		Nfic	nuclear factor I/C	0.0504666	0.11589	-0.0654237	0.330071	0.301824	-0.506713	0.622359	-2.0075	4.23131e-06	0.00231495		Hmgb2	high mobility group box 2	0.0107628	0.152605	-0.141842	0.364998	0.29326	-1.04942	0.316494	0.215265	0.239637	0.593991
Nfatc3	nuclear factor of activated T cells, cytoplasmic, calcineurin dependent 3	0.0444412	-0.106391	0.150832	0.344091	0.369265	1.03519	0.3228	-0.109104	0.487822	0.777984		Yy2	Yy2 transcription factor; membrane-bound transcription factor peptidase, site 2	-0.0250549	0.0455304	-0.0705853	0.350871	0.352125	-0.491888	0.632467	NA	NA	NA		Erg	avian erythroblastosis virus E-26 (v-ets) oncogene related	-0.0469594	0.0974162	-0.144376	0.365327	0.306895	-1.04822	0.317024	0.209733	0.137953	0.475059
Runx1	runt related transcription factor 1	-0.196158	-0.0668129	-0.129345	0.32318	0.326464	-0.975379	0.350335	-0.0049059	0.980478	0.993182		Foxj3	forkhead box J3	-0.0376339	0.0283831	-0.0660169	0.285199	0.370749	-0.48891	0.634507	-0.0948876	0.499103	0.786594		Elf1	E74-like factor 1	-0.122172	-0.018718	-0.103454	0.288893	0.190496	-1.03562	0.322608	0.359762	0.0260575	0.221798
Meis1	Meis homeobox 1	-0.200211	-0.0794248	-0.120786	0.317886	0.288534	-0.974631	0.350689	-0.144343	0.391757	0.715965		Rbpj	recombination signal binding protein for immunoglobulin kappa J region	0.068082	0.0162047	0.0518773	0.284581	0.236097	0.486003	0.636502	0.331778	0.0558359	0.317169		Gli1	GLI-Kruppel family member GLI1	0.0123206	0.122549	-0.110229	0.301094	0.213081	-1.03518	0.322805	0.129303	0.433105	0.742998
Elf2	E74-like factor 2	0.2182	0.0792475	0.138952	0.350408	0.378967	0.932584	0.371053	0.19994	0.210868	0.564354		Maff	v-maf musculoaponeurotic fibrosarcoma oncogene family, protein F (avian)	0.0372683	-0.0257904	0.0630587	0.374546	0.315565	0.446017	0.664237	-0.348782	0.0378652	0.264319		Mef2c	myocyte enhancer factor 2C	0.0332838	0.16101	-0.127727	0.34846	0.253504	-1.02678	0.326573	0.0398464	0.763865	0.918383
Dmap1	DNA methyltransferase 1-associated protein 1	-0.00226553	0.101121	-0.103386	0.303447	0.24772	-0.914275	0.380177	-0.138498	0.36904	0.700152		Rxra	retinoid X receptor alpha	-0.076789	-0.0168938	-0.0598951	0.327995	0.343069	-0.437143	0.670466	-0.690157	0.00321922	0.0789792		Nfkb2	nuclear factor of kappa light polypeptide gene enhancer in B cells 2, p49/p100	-0.0967279	0.018856	-0.115584	0.274124	0.303675	-0.978721	0.348753	-0.354375	0.0493539	0.297701
Nr2c2	nuclear receptor subfamily 2, group C, member 2	-0.130797	-0.0212681	-0.109529	0.35613	0.213283	-0.914014	0.380308	0.0235536	0.883085	0.964394		Nfyb	nuclear transcription factor-Y beta	0.0263044	0.0767359	-0.0504315	0.314696	0.254188	-0.431858	0.674187	-0.126225	0.345331	0.684135		Rela	v-rel reticuloendotheliosis viral oncogene homolog A (avian)	-0.0447135	0.0986702	-0.143384	0.386675	0.34348	-0.960356	0.357511	-0.40337	0.0194208	0.192834
Tox4	TOX high mobility group box family member 4	-0.131035	-0.0114679	-0.119567	0.336149	0.305749	-0.911516	0.381565	0.288452	0.143154	0.480117		Thra	thyroid hormone receptor alpha	0.0553228	-0.00782134	0.0631441	0.329268	0.390136	0.428466	0.676581	-0.728082	0.00166405	0.0541099		Tcf12	transcription factor 12	0.0986735	-0.0269564	0.12563	0.327802	0.335805	0.927377	0.373632	0.338894	0.0318007	0.242712
Relb	avian reticuloendotheliosis viral (v-rel) oncogene related B	-0.0620989	0.0505816	-0.11268	0.263978	0.341637	-0.904099	0.385315	-0.12896	0.339925	0.680971		Zbtb20	zinc finger and BTB domain containing 20; microRNA 568	-0.048061	-0.0965399	0.048479	0.27588	0.306236	0.407436	0.691504	NA	NA	NA		Mlxip	MLX interacting protein	-0.0407528	-0.148128	0.107375	0.336458	0.238077	0.902436	0.38616	-0.608493	0.00250495	0.0685229
Clock	circadian locomotor output cycles kaput	-0.0676361	0.0413967	-0.109033	0.341588	0.241967	-0.902284	0.386237	-0.0690654	0.65328	0.869926		Hivep2	human immunodeficiency virus type I enhancer binding protein 2	-0.0858695	-0.0280301	-0.0578394	0.34952	0.399068	-0.377691	0.712846	0.0977433	0.558982	0.821983		Casz1	castor zinc finger 1	-0.127578	-0.244669	0.117091	0.345539	0.304014	0.88131	0.396998	-1.37329	2.11676e-05	0.00445415
Erg	avian erythroblastosis virus E-26 (v-ets) oncogene related	-0.132294	0.0107697	-0.143064	0.401774	0.376573	-0.899982	0.387408	0.209733	0.137953	0.475059		Mafk	v-maf musculoaponeurotic fibrosarcoma oncogene family, protein K (avian)	-0.0496362	-0.00187178	-0.0477644	0.325036	0.298092	-0.37517	0.714668	-0.524687	0.0320324	0.243978		Creb1	cAMP responsive element binding protein 1	0.0597623	0.179494	-0.119732	0.358697	0.319884	-0.86299	0.406566	0.263965	0.140268	0.476872
Jdp2	Jun dimerization protein 2	0.121142	0.0158897	0.105252	0.209266	0.349499	0.895041	0.38993	-0.248716	0.146057	0.484565		Meis1	Meis homeobox 1	-0.0401531	-0.083324	0.0431709	0.29647	0.290039	0.360575	0.725245	-0.144343	0.391757	0.715965		Meis1	Meis homeobox 1	-0.0208906	-0.123502	0.102611	0.324859	0.278627	0.830543	0.423892	-0.144343	0.391757	0.715965
Casz1	castor zinc finger 1	-0.27562	-0.157107	-0.118512	0.350996	0.297899	-0.891755	0.391614	-1.37329	2.11676e-05	0.00445415		Foxp4	forkhead box P4	-0.0152599	0.0301638	-0.0454237	0.355751	0.290836	-0.342439	0.738474	-0.066374	0.650108	0.868511		Nfkb1	nuclear factor of kappa light polypeptide gene enhancer in B cells 1, p105	0.126593	0.0326365	0.0939566	0.303863	0.252229	0.82418	0.427347	-0.28936	0.0790327	0.370748
Irf5	interferon regulatory factor 5	-0.162736	-0.0745706	-0.0881653	0.261885	0.220993	-0.89128	0.391857	0.0498286	0.726622	0.902617		Pbx1	pre B cell leukemia homeobox 1	-0.0315994	0.0175763	-0.0491756	0.363615	0.339708	-0.342334	0.738551	0.0519709	0.700569	0.8911		Tead4	TEA domain family member 4	0.0450075	0.155934	-0.110926	0.371189	0.297031	-0.808282	0.43606	-0.264879	0.174393	0.522749
Tfam	transcription factor A, mitochondrial	0.172297	0.0448491	0.127447	0.361072	0.357032	0.869446	0.403176	0.180963	0.370396	0.701097		Nfatc3	nuclear factor of activated T cells, cytoplasmic, calcineurin dependent 3	-0.121761	-0.0717743	-0.0499863	0.329222	0.405119	-0.331705	0.746346	-0.109104	0.487822	0.777984		Clock	circadian locomotor output cycles kaput	0.0623257	0.164972	-0.102646	0.344606	0.292891	-0.786221	0.448344	-0.0690654	0.65328	0.869926
Pknox1	Pbx/knotted 1 homeobox	0.0540713	0.145506	-0.0914346	0.305731	0.200999	-0.865678	0.405152	0.334495	0.0514178	0.30428		Rarg	retinoic acid receptor, gamma	-0.0520102	-0.00210381	-0.0499064	0.394627	0.350852	-0.3274	0.749512	0.0774464	0.658379	0.872258		Max	Max protein	0.115512	0.0226074	0.092905	0.286855	0.299389	0.776188	0.454004	0.266462	0.0947601	0.405812
Nr4a3	nuclear receptor subfamily 4, group A, member 3	0.0313155	0.146625	-0.115309	0.281861	0.366517	-0.863917	0.406078	-1.94811	0.000326671	0.0192006		Nfkb1	nuclear factor of kappa light polypeptide gene enhancer in B cells 1, p105	0.0822622	0.122634	-0.0403716	0.334628	0.280698	-0.320195	0.75482	-0.28936	0.0790327	0.370748		Foxk1	forkhead box K1	-0.142318	-0.240528	0.0982099	0.345963	0.309986	0.732384	0.479249	-1.12472	7.52015e-05	0.00813472
Tcf15	transcription factor 15	0.00247516	0.0998899	-0.0974147	0.330235	0.275267	-0.784934	0.449068	-0.0737208	0.681732	0.88362		Rfx1	regulatory factor X, 1 (influences HLA class II expression)	0.00528556	-0.0300662	0.0353518	0.281089	0.263334	0.317943	0.756482	-0.306314	0.0947783	0.405812		Nr4a3	nuclear receptor subfamily 4, group A, member 3	0.127875	0.220806	-0.0929303	0.314199	0.316176	-0.722208	0.485237	-1.94811	0.000326671	0.0192006
Mlx	MAX-like protein X	-0.101222	-0.0121675	-0.0890549	0.248147	0.308475	-0.779232	0.452282	0.239015	0.115003	0.439988		Tcf4	transcription factor 4	-0.0903369	-0.13765	0.0473135	0.369072	0.363383	0.316444	0.75759	0.389258	0.0241811	0.213714		Jund	jun D proto-oncogene	0.139634	0.23025	-0.0906164	0.297789	0.322939	-0.714586	0.489752	-0.863996	7.51009e-05	0.00813472
Gmeb2	glucocorticoid modulatory element binding protein 2	-0.0711366	0.019954	-0.0910906	0.236928	0.356319	-0.737433	0.476295	0.0811979	0.623679	0.856263		Smad3	SMAD family member 3	-0.023831	-0.0670083	0.0431774	0.326824	0.354865	0.310033	0.76233	0.011387	0.939155	0.981399		Hoxc10	homeobox C10	-0.0562937	-0.136072	0.0797783	0.299388	0.263776	0.692609	0.502915	-0.648858	0.005529	0.102801
Foxc1	forkhead box C1	-0.0559563	-0.132775	0.0768185	0.292028	0.228729	0.717384	0.488092	-0.174803	0.282197	0.636529		Hoxc13	homeobox C13	0.0928877	0.0553677	0.03752	0.320601	0.279601	0.305534	0.765664	-0.194885	0.167475	0.513616		Nfatc1	nuclear factor of activated T cells, cytoplasmic, calcineurin dependent 1	0.0729366	0.161395	-0.0884582	0.314839	0.332207	-0.669503	0.516981	-1.07899	4.18003e-05	0.00618079
Srf	serum response factor	-0.189209	-0.0936333	-0.0955754	0.346631	0.334811	-0.687001	0.506307	-1.56168	0.000140936	0.011731		Pds5b	PDS5, regulator of cohesion maintenance, homolog B (S. cerevisiae)	0.0281449	-0.0177641	0.0459091	0.316635	0.417738	0.303396	0.767249	0.130213	0.347343	0.685106		Foxj3	forkhead box J3	-0.0233979	0.0602615	-0.0836594	0.290896	0.326285	-0.662972	0.520999	-0.0948876	0.499103	0.786594
Six1	sine oculis-related homeobox 1	-0.037261	-0.126025	0.0887641	0.251422	0.375546	0.680377	0.510332	-0.392921	0.0401132	0.270214		Max	Max protein	0.0385528	0.00118619	0.0373666	0.318509	0.300134	0.295772	0.772913	0.266462	0.0947601	0.405812		Dr1	down-regulator of transcription 1	0.0359506	-0.0285141	0.0644647	0.245982	0.232919	0.659205	0.523324	-0.137624	0.338441	0.679428
Pbx1	pre B cell leukemia homeobox 1	-0.109194	-0.0223407	-0.0868534	0.307318	0.321881	-0.676064	0.512964	0.0519709	0.700569	0.8911		Sox6	SRY (sex determining region Y)-box 6	-0.00855798	-0.0471311	0.0385731	0.269165	0.364619	0.294834	0.77361	0.119944	0.411673	0.729021		Rfx1	regulatory factor X, 1 (influences HLA class II expression)	0.0984094	0.0266214	0.071788	0.320779	0.201203	0.656744	0.524847	-0.306314	0.0947783	0.405812
Fosl2	fos-like antigen 2	-0.00927509	-0.0861473	0.0768722	0.258307	0.302098	0.669963	0.516699	0.110445	0.489044	0.778624		Gmeb1	glucocorticoid modulatory element binding protein 1	0.0449855	0.00034265	0.0446429	0.43377	0.295494	0.294648	0.773749	0.378765	0.0268439	0.22525		Rxra	retinoid X receptor alpha	-0.0468633	-0.127786	0.0809232	0.320023	0.283048	0.656139	0.525222	-0.690157	0.00321922	0.0789792
Nrf1	nuclear respiratory factor 1	-0.0173603	0.0607864	-0.0781467	0.280817	0.313501	-0.643193	0.533278	0.438303	0.0303459	0.237515		Tcf3	transcription factor 3	-0.06904	-0.0309352	-0.0381047	0.317774	0.318432	-0.293418	0.774665	-0.294408	0.0868978	0.388761		Smarca1	SWI/SNF related, matrix associated, actin dependent regulator of chromatin, subfamily a, member 1	0.100484	0.187003	-0.0865189	0.330392	0.338836	-0.633298	0.539483	0.183016	0.346665	0.685106
Stat5b	signal transducer and activator of transcription 5B	0.0139775	-0.0655476	0.0795251	0.321743	0.359362	0.571129	0.579394	-0.271733	0.108874	0.429298		Nfia	nuclear factor I/A	0.00746105	0.047413	-0.0399519	0.35512	0.349955	-0.277586	0.786478	0.271719	0.117881	0.44572		Ybx1	Y box protein 1	0.0346268	0.121006	-0.0863789	0.34964	0.330759	-0.621702	0.546807	-0.00610232	0.963334	0.989282
Rreb1	ras responsive element binding protein 1	0.0369501	0.103052	-0.0661017	0.313822	0.258043	-0.563597	0.584335	-0.412136	0.0198762	0.194705		Nr2c1	nuclear receptor subfamily 2, group C, member 1	0.0776108	0.0418022	0.0358085	0.341214	0.301411	0.27246	0.790315	0.284907	0.0485918	0.295466		Tcf3	transcription factor 3	-0.0950286	-0.0217103	-0.0733184	0.287559	0.291723	-0.620036	0.547864	-0.294408	0.0868978	0.388761
Tbp	TATA box binding protein	-0.0690532	-0.136311	0.0672576	0.278653	0.305718	0.563239	0.58457	0.323373	0.0358888	0.257928		Relb	avian reticuloendotheliosis viral (v-rel) oncogene related B	0.0697552	0.104507	-0.0347515	0.31238	0.324512	-0.26726	0.794213	-0.12896	0.339925	0.680971		Pbx1	pre B cell leukemia homeobox 1	0.00624166	-0.0731387	0.0793804	0.334269	0.296	0.615877	0.550507	0.0519709	0.700569	0.8911
Dr1	down-regulator of transcription 1	-0.133086	-0.0779144	-0.0551717	0.295966	0.193801	-0.540236	0.599801	-0.137624	0.338441	0.679428		Zfp618	zinc finger protein 618	0.120907	0.0952593	0.0256479	0.232926	0.247439	0.261449	0.798577	0.0649692	0.651107	0.868692		Rfx7	regulatory factor X, 7	-0.156105	-0.097562	-0.058543	0.260081	0.222591	-0.592409	0.565555	-0.147532	0.282001	0.636349
Hoxc11	homeobox C11	0.0639841	0.11942	-0.0554359	0.243661	0.260114	-0.538802	0.600758	-0.158909	0.262252	0.619512		Clock	circadian locomotor output cycles kaput	0.023584	0.0533531	-0.0297691	0.296802	0.270383	-0.256848	0.802037	-0.0690654	0.65328	0.869926		Nfyb	nuclear transcription factor-Y beta	0.00726339	-0.0590023	0.0662656	0.300058	0.275261	0.563744	0.584238	-0.126225	0.345331	0.684135
Arntl	aryl hydrocarbon receptor nuclear translocator-like	-0.0097451	-0.0738279	0.0640828	0.298662	0.284443	0.538234	0.601136	0.355858	0.0980523	0.411485		Twist2	twist basic helix-loop-helix transcription factor 2	0.0693673	0.0356843	0.033683	0.311838	0.333709	0.25547	0.803074	0.51101	0.00817467	0.127873		Elk1	ELK1, member of ETS oncogene family	-0.165189	-0.236559	0.0713698	0.364759	0.269817	0.544916	0.596686	-0.108972	0.572089	0.828947
Nfyc	nuclear transcription factor-Y gamma	0.0130422	0.0762109	-0.0631686	0.280706	0.301584	-0.531115	0.605897	-0.187949	0.26282	0.619512		Esrra	estrogen related receptor, alpha; microRNA 6990	0.115193	0.146954	-0.031761	0.3169	0.328352	-0.241103	0.81391	NA	NA	NA		Tcf4	transcription factor 4	-0.195666	-0.11739	-0.0782762	0.386654	0.315784	-0.543161	0.597853	0.389258	0.0241811	0.213714
Tead1	TEA domain family member 1	0.00185112	0.0760988	-0.0742477	0.373165	0.319314	-0.523688	0.610884	0.223259	0.139175	0.476111		Nfatc4	nuclear factor of activated T cells, cytoplasmic, calcineurin dependent 4	0.0642717	0.029895	0.0343767	0.316533	0.380696	0.240526	0.814346	0.255512	0.112106	0.435427		Elf2	E74-like factor 2	-0.00686786	0.06605	-0.0729179	0.341929	0.331978	-0.53002	0.606631	0.19994	0.210868	0.564354
Thra	thyroid hormone receptor alpha	0.0789714	0.00023914	0.0787322	0.331152	0.418826	0.510813	0.619577	-0.728082	0.00166405	0.0541099		Arntl	aryl hydrocarbon receptor nuclear translocator-like	-0.000234832	-0.0266037	0.0263688	0.248033	0.289053	0.239822	0.814878	0.355858	0.0980523	0.411485		Maf	avian musculoaponeurotic fibrosarcoma (v-maf) AS42 oncogene homolog	-0.188406	-0.130452	-0.0579546	0.28819	0.326478	-0.461012	0.653771	-0.96283	0.00257282	0.069425
Mafb	v-maf musculoaponeurotic fibrosarcoma oncogene family, protein B (avian)	0.0578214	0.00170913	0.0561123	0.237662	0.318128	0.489495	0.634106	-1.81753	2.06243e-05	0.00439239		Nfatc1	nuclear factor of activated T cells, cytoplasmic, calcineurin dependent 1	-0.0256581	0.00590471	-0.0315628	0.302838	0.350124	-0.236188	0.817627	-1.07899	4.18003e-05	0.00618079		Atf1	activating transcription factor 1	-0.0319532	0.0254698	-0.0574231	0.343471	0.261308	-0.460919	0.653836	-0.115575	0.493599	0.781785
Gabpa	GA repeat binding protein, alpha	0.0725095	0.137709	-0.0651994	0.290295	0.369728	-0.480471	0.640305	0.166111	0.214716	0.56903		Smarca1	SWI/SNF related, matrix associated, actin dependent regulator of chromatin, subfamily a, member 1	0.055311	0.0198681	0.0354429	0.387355	0.39773	0.221147	0.82903	0.183016	0.346665	0.685106		Twist2	twist basic helix-loop-helix transcription factor 2	0.120714	0.172939	-0.0522253	0.340627	0.252358	-0.42676	0.677787	0.51101	0.00817467	0.127873
Cbfb	core binding factor beta	0.0486091	-0.00577422	0.0543834	0.214868	0.349179	0.459494	0.654827	0.227153	0.149899	0.489383		Mnt	max binding protein	-0.0284904	-0.0565274	0.028037	0.333988	0.285232	0.221132	0.829041	-0.689719	0.00125138	0.0451155		Irf5	interferon regulatory factor 5	0.0805335	0.0373032	0.0432303	0.262174	0.244769	0.417522	0.68433	0.0498286	0.726622	0.902617
Tcf4	transcription factor 4	-0.25911	-0.187906	-0.0712033	0.397442	0.362968	-0.45826	0.655686	0.389258	0.0241811	0.213714		Rfx7	regulatory factor X, 7	-0.0516812	-0.0263396	-0.0253416	0.276506	0.307483	-0.212288	0.835765	-0.147532	0.282001	0.636349		Maff	v-maf musculoaponeurotic fibrosarcoma oncogene family, protein F (avian)	0.105032	0.0519368	0.0530953	0.373559	0.263547	0.402319	0.695157	-0.348782	0.0378652	0.264319
Mef2c	myocyte enhancer factor 2C	0.0215692	0.0822739	-0.0607048	0.362294	0.305959	-0.443455	0.666032	0.0398464	0.763865	0.918383		Nfyc	nuclear transcription factor-Y gamma	0.0879019	0.114759	-0.0268569	0.337973	0.290676	-0.208703	0.838495	-0.187949	0.26282	0.619512		Esrra	estrogen related receptor, alpha; microRNA 6990	0.20318	0.256134	-0.0529549	0.369123	0.297524	-0.386924	0.706193	NA	NA	NA
Myf6	myogenic factor 6	0.0545789	0.00730479	0.0472741	0.26637	0.281334	0.422689	0.680667	0.0743742	0.717465	0.898155		Nr2f2	nuclear receptor subfamily 2, group F, member 2	-0.0139715	0.0124819	-0.0264534	0.333651	0.292476	-0.206532	0.840149	-0.613226	0.00169736	0.0548672		Satb2	special AT-rich sequence binding protein 2	0.18159	0.217476	-0.0358865	0.253375	0.213481	-0.37521	0.714639	-0.362616	0.0779556	0.367827
Zfp512	zinc finger protein 512	-0.0677698	-0.0264897	-0.0412802	0.251721	0.251438	-0.401922	0.69544	0.289028	0.0603655	0.328783		Mlxip	MLX interacting protein	0.00159419	-0.0234907	0.0250849	0.371793	0.214017	0.20256	0.843177	-0.608493	0.00250495	0.0685229		Pou3f4	POU domain, class 3, transcription factor 4	-0.0549343	-0.098806	0.0438717	0.315399	0.260786	0.371352	0.717429	0.0225455	0.901798	0.970688
Cebpa	CCAAT/enhancer binding protein (C/EBP), alpha	-0.0101777	0.0404161	-0.0505937	0.304969	0.381855	-0.358635	0.726657	-0.0380168	0.803443	0.934363		Etv6	ets variant 6	0.0489937	0.0748605	-0.0258667	0.327301	0.314184	-0.197501	0.847037	0.111569	0.456555	0.757889		Gmeb1	glucocorticoid modulatory element binding protein 1	0.00415669	-0.0435423	0.047699	0.386369	0.228706	0.368017	0.719844	0.378765	0.0268439	0.22525
Wiz	widely-interspaced zinc finger motifs	-0.260856	-0.216423	-0.0444329	0.346996	0.257	-0.356458	0.728241	0.155091	0.291441	0.644263		Atf2	activating transcription factor 2	-0.0955112	-0.0717163	-0.023795	0.301171	0.339064	-0.181757	0.859079	0.162201	0.256254	0.612593		Aebp1	AE binding protein 1	-0.0300009	-0.0672485	0.0372476	0.277575	0.232556	0.356318	0.728343	-0.662492	0.0170654	0.181497
Nfia	nuclear factor I/A	-0.165767	-0.11378	-0.0519876	0.352998	0.366553	-0.353889	0.730112	0.271719	0.117881	0.44572		Ubp1	upstream binding protein 1	-0.0222899	-0.0509346	0.0286447	0.399091	0.373236	0.181596	0.859203	-0.323748	0.0348731	0.253914		Hoxc13	homeobox C13	-0.00119325	0.0387726	-0.0399658	0.307008	0.247649	-0.350992	0.732224	-0.194885	0.167475	0.513616
Foxj3	forkhead box J3	0.094002	0.0501182	0.0438837	0.28256	0.341782	0.342801	0.73821	-0.0948876	0.499103	0.786594		Hoxc10	homeobox C10	0.0119515	-0.00862805	0.0205795	0.261098	0.29789	0.17997	0.860449	-0.648858	0.005529	0.102801		E2f3	E2F transcription factor 3	0.001502	-0.0416573	0.0431593	0.335632	0.286056	0.339024	0.740975	-0.0230746	0.894923	0.96857
Pknox2	Pbx/knotted 1 homeobox 2	-0.0340635	0.00799718	-0.0420607	0.3149	0.349325	-0.309802	0.762502	-0.000551113	0.99747	0.998566		Satb2	special AT-rich sequence binding protein 2	0.138255	0.120002	0.0182531	0.317798	0.278479	0.149642	0.883756	-0.362616	0.0779556	0.367827		Hmbox1	homeobox containing 1	-0.0460157	-0.0152061	-0.0308095	0.221458	0.237652	-0.328552	0.748664	0.286933	0.0634889	0.336251
Nr2c1	nuclear receptor subfamily 2, group C, member 1	-0.132502	-0.0958582	-0.0366442	0.34987	0.292446	-0.278377	0.785886	0.284907	0.0485918	0.295466		Prrx1	paired related homeobox 1	0.153458	0.138446	0.0150119	0.280158	0.215287	0.147182	0.885651	0.357961	0.0551653	0.315426		Nr2c1	nuclear receptor subfamily 2, group C, member 1	0.0998507	0.0644166	0.0354341	0.332917	0.292559	0.276958	0.786948	0.284907	0.0485918	0.295466
Elf1	E74-like factor 1	0.118346	0.0834809	0.0348648	0.308454	0.310381	0.276004	0.787661	0.359762	0.0260575	0.221798		Jdp2	Jun dimerization protein 2	-0.011817	0.00466533	-0.0164823	0.262264	0.310514	-0.140476	0.890823	-0.248716	0.146057	0.484565		Nr2f6	nuclear receptor subfamily 2, group F, member 6	-0.0343597	-0.0659449	0.0315852	0.335618	0.22842	0.26951	0.792526	-0.310148	0.0684507	0.347497
Hmgb3	high mobility group box 3	0.0321205	0.00125632	0.0308642	0.278337	0.276712	0.272413	0.79035	0.267179	0.130826	0.465015		Elf1	E74-like factor 1	-0.0538522	-0.0698131	0.0159609	0.325141	0.274354	0.129964	0.898941	0.359762	0.0260575	0.221798		Tead1	TEA domain family member 1	0.0332356	-0.000147266	0.0333829	0.338177	0.284615	0.261629	0.798442	0.223259	0.139175	0.476111
Hoxc10	homeobox C10	-0.0473502	-0.0776891	0.030339	0.266316	0.298177	0.26288	0.797502	-0.648858	0.005529	0.102801		Tfam	transcription factor A, mitochondrial	0.0572907	0.0762962	-0.0190055	0.368735	0.370419	-0.125965	0.902033	0.180963	0.370396	0.701097		Sox6	SRY (sex determining region Y)-box 6	-0.0873442	-0.0640121	-0.0233321	0.268238	0.31784	-0.194336	0.849455	0.119944	0.411673	0.729021
Nfil3	nuclear factor, interleukin 3, regulated	0.0497063	0.0196121	0.0300942	0.26634	0.321299	0.249796	0.807348	-0.478318	0.0716848	0.35484		Stat5b	signal transducer and activator of transcription 5B	-0.00329839	-0.0202376	0.0169392	0.317481	0.347515	0.124663	0.903039	-0.271733	0.108874	0.429298		Jdp2	Jun dimerization protein 2	-0.0200207	-0.0384602	0.0184396	0.241614	0.273689	0.174966	0.864285	-0.248716	0.146057	0.484565
Usf2	upstream transcription factor 2	-0.00559615	0.0254145	-0.0310107	0.299378	0.322824	-0.243993	0.811727	-0.741527	0.000656201	0.02979		Csde1	cold shock domain containing E1, RNA binding	-0.00662519	-0.0238369	0.0172117	0.28597	0.389908	0.123306	0.904089	-0.0547085	0.673792	0.879143		Hivep2	human immunodeficiency virus type I enhancer binding protein 2	-0.191069	-0.169008	-0.0220604	0.331981	0.338544	-0.16117	0.874882	0.0977433	0.558982	0.821983
Hoxc13	homeobox C13	-0.0991692	-0.0732345	-0.0259347	0.336455	0.308902	-0.196694	0.847654	-0.194885	0.167475	0.513616		Srf	serum response factor	-0.0210113	-0.0376259	0.0166145	0.354754	0.317587	0.120876	0.905969	-1.56168	0.000140936	0.011731		Zfp438	zinc finger protein 438	0.0435774	0.0267334	0.016844	0.28137	0.243884	0.156703	0.878318	-0.100878	0.623348	0.856263
Atf1	activating transcription factor 1	-0.0358974	-0.0115518	-0.0243456	0.341733	0.325875	-0.1786	0.861499	-0.115575	0.493599	0.781785		Hmgb3	high mobility group box 3	0.0410723	0.0268534	0.0142189	0.300661	0.28869	0.11817	0.908063	0.267179	0.130826	0.465015		Smad3	SMAD family member 3	-0.111481	-0.128456	0.0169752	0.271606	0.325717	0.138655	0.892229	0.011387	0.939155	0.981399
Sox6	SRY (sex determining region Y)-box 6	-0.0828867	-0.102549	0.0196624	0.239509	0.32121	0.169995	0.8681	0.119944	0.411673	0.729021		Pparg	peroxisome proliferator activated receptor gamma	0.0910147	0.105491	-0.0144759	0.266969	0.330394	-0.118054	0.908153	0.0194773	0.903066	0.971013		Runx1	runt related transcription factor 1	-0.146712	-0.129624	-0.0170876	0.30396	0.306435	-0.137142	0.893396	-0.0049059	0.980478	0.993182
Zfp618	zinc finger protein 618	-0.0571944	-0.0404699	-0.0167245	0.250302	0.247984	-0.164428	0.872377	0.0649692	0.651107	0.868692		Maf	avian musculoaponeurotic fibrosarcoma (v-maf) AS42 oncogene homolog	-0.0620856	-0.0493539	-0.0127317	0.216297	0.332962	-0.111079	0.913555	-0.96283	0.00257282	0.069425		Atf2	activating transcription factor 2	-0.148753	-0.164773	0.0160198	0.359228	0.231042	0.129929	0.898968	0.162201	0.256254	0.612593
Tcf3	transcription factor 3	-0.1589	-0.176635	0.0177348	0.27031	0.275305	0.159231	0.876373	-0.294408	0.0868978	0.388761		Usf2	upstream transcription factor 2	0.0827346	0.0973038	-0.0145691	0.295185	0.352503	-0.109769	0.91457	-0.741527	0.000656201	0.02979		Smad4	SMAD family member 4	-0.00967657	0.00735304	-0.0170296	0.352426	0.293663	-0.128596	0.899998	-0.474646	0.00905792	0.13503
Elk4	ELK4, member of ETS oncogene family	-0.211048	-0.226646	0.0155985	0.380274	0.267524	0.116217	0.909575	-0.0451973	0.77945	0.924346		Cbfb	core binding factor beta	-0.0185517	-0.00708481	-0.0114669	0.237173	0.321363	-0.0994543	0.922567	0.227153	0.149899	0.489383		Nfatc3	nuclear factor of activated T cells, cytoplasmic, calcineurin dependent 3	-0.112466	-0.0976305	-0.0148354	0.330168	0.336097	-0.109079	0.915104	-0.109104	0.487822	0.777984
Bach1	BTB and CNC homology 1	-0.0589941	-0.0747402	0.0157461	0.271565	0.385443	0.115685	0.909987	-0.0979598	0.451078	0.754751		Ybx1	Y box protein 1	0.00315314	-0.0107647	0.0139179	0.411211	0.318304	0.0927151	0.927797	-0.00610232	0.963334	0.989282		Mlx	MAX-like protein X	0.0418347	0.0525431	-0.0107084	0.251376	0.256359	-0.103317	0.919571	0.239015	0.115003	0.439988
Nfatc1	nuclear factor of activated T cells, cytoplasmic, calcineurin dependent 1	-0.0996621	-0.0857399	-0.0139222	0.295702	0.382293	-0.0997871	0.922309	-1.07899	4.18003e-05	0.00618079		Bhlhe41	basic helix-loop-helix family, member e41	-0.033059	-0.0246	-0.00845902	0.278115	0.317698	-0.0694	0.945917	-0.209048	0.283319	0.637287		Mta2	metastasis-associated gene family, member 2	0.174996	0.163969	0.011027	0.309998	0.3087	0.0873139	0.931991	0.146564	0.333081	0.675742
Ubp1	upstream binding protein 1	0.0901475	0.078995	0.0111525	0.326986	0.329332	0.0832458	0.935152	-0.323748	0.0348731	0.253914		Hmbox1	homeobox containing 1	-0.000880145	-0.00736234	0.00648219	0.273166	0.250378	0.0605987	0.952766	0.286933	0.0634889	0.336251		Relb	avian reticuloendotheliosis viral (v-rel) oncogene related B	0.171558	0.182782	-0.0112242	0.291739	0.341289	-0.0865989	0.932547	-0.12896	0.339925	0.680971
Sim2	single-minded homolog 2 (Drosophila)	0.0495517	0.0581316	-0.00857985	0.337839	0.235581	-0.072163	0.943768	-1.06142	2.35677e-05	0.00468868		Erg	avian erythroblastosis virus E-26 (v-ets) oncogene related	-0.0250208	-0.0330582	0.00803735	0.370537	0.375391	0.0527852	0.958849	0.209733	0.137953	0.475059		Srf	serum response factor	-0.106414	-0.0969239	-0.00949051	0.356342	0.281722	-0.0723738	0.943604	-1.56168	0.000140936	0.011731
Mafg	v-maf musculoaponeurotic fibrosarcoma oncogene family, protein G (avian)	0.0763032	0.083947	-0.00764372	0.226476	0.293671	-0.0713987	0.944362	-0.702713	0.00139782	0.0485555		Irf5	interferon regulatory factor 5	0.106542	0.100888	0.00565344	0.352193	0.298823	0.0424006	0.966939	0.0498286	0.726622	0.902617		Tcf7l2	transcription factor 7 like 2, T cell specific, HMG box	-0.0801924	-0.073964	-0.0062284	0.233037	0.258388	-0.0620081	0.951669	-0.33191	0.16711	0.513341
Nr2f6	nuclear receptor subfamily 2, group F, member 6	-0.153549	-0.14503	-0.00851877	0.367659	0.222433	-0.0686743	0.946481	-0.310148	0.0684507	0.347497		Elf2	E74-like factor 2	-0.0301628	-0.0353545	0.00519169	0.361501	0.377438	0.0344116	0.973165	0.19994	0.210868	0.564354		Tfam	transcription factor A, mitochondrial	-0.00425877	0.00305377	-0.00731253	0.378885	0.344877	-0.0494423	0.961453	0.180963	0.370396	0.701097
Nfatc4	nuclear factor of activated T cells, cytoplasmic, calcineurin dependent 4	-0.00584072	0.00394835	-0.00978906	0.316258	0.388832	-0.0676572	0.947273	0.255512	0.112106	0.435427		Rela	v-rel reticuloendotheliosis viral oncogene homolog A (avian)	-0.0235525	-0.0183901	-0.00516237	0.372675	0.391478	-0.0330859	0.974199	-0.40337	0.0194208	0.192834		Zfp618	zinc finger protein 618	0.245595	0.240511	0.00508354	0.269451	0.274096	0.0458162	0.964278	0.0649692	0.651107	0.868692
Rxrg	retinoid X receptor gamma	0.119085	0.110649	0.00843577	0.371149	0.24478	0.0657273	0.948774	0.186803	0.278771	0.634089		Deaf1	deformed epidermal autoregulatory factor 1 (Drosophila)	-0.00258479	0.000206899	-0.00279169	0.336531	0.305844	-0.0212661	0.983414	-0.404831	0.0180224	0.185222		Pknox2	Pbx/knotted 1 homeobox 2	-0.0728173	-0.0776734	0.00485601	0.303948	0.279866	0.0407138	0.968254	-0.000551113	0.99747	0.998566
Bhlhe41	basic helix-loop-helix family, member e41	-0.0544179	-0.0455805	-0.00883731	0.308387	0.354301	-0.0651744	0.949204	-0.209048	0.283319	0.637287		Nr2c2	nuclear receptor subfamily 2, group C, member 2	-0.0693388	-0.0710722	0.00173338	0.386398	0.247129	0.0130914	0.989789	0.0235536	0.883085	0.964394		Cbfb	core binding factor beta	-0.0848167	-0.0892314	0.00441463	0.271388	0.308732	0.0372035	0.970989	0.227153	0.149899	0.489383
Rfx2	regulatory factor X, 2 (influences HLA class II expression)	-0.0259042	-0.0326989	0.00679473	0.333206	0.237244	0.057544	0.955144	-0.472833	0.0152859	0.172215		Rfx2	regulatory factor X, 2 (influences HLA class II expression)	-0.061594	-0.0609434	-0.000650677	0.359726	0.245671	-0.00517437	0.995964	-0.472833	0.0152859	0.172215		Foxp4	forkhead box P4	0.064878	0.0632593	0.00161868	0.26948	0.25205	0.0151965	0.988148	-0.066374	0.650108	0.868511
Foxp4	forkhead box P4	-0.00154418	0.00290467	-0.00444884	0.284235	0.280751	-0.0385751	0.96992	-0.066374	0.650108	0.868511		Pknox2	Pbx/knotted 1 homeobox 2	0.0470144	0.0471982	-0.000183816	0.338184	0.357081	-0.00129472	0.99899	-0.000551113	0.99747	0.998566		Nfatc4	nuclear factor of activated T cells, cytoplasmic, calcineurin dependent 4	0.159573	0.159657	-8.44564e-05	0.341531	0.365651	-0.000584729	0.999544	0.255512	0.112106	0.435427

## Sheet: J. BL6 and BXD Volcano
BL6 KOTas1r2 vs WTTas1r2 Differential Expression Volcano									BXD LTas1r2 vs HTas1r2 Differential Expression Volcano
Gene Name	log2FC	AveExpr	t	P.Value	adj.P.Val	B	(-log10p)		Gene Name	log2FC	AveExpr	t	P.Value	adj.P.Val	B	(-log10p)
Prob1	-1.87892	9.26042	-13.2303	5.50031e-08	0.000680202	8.4813	7.25961		Tnpo1	0.894917	10.5292	4.14946	0.000304106	0.910614	-1.20715	3.51697
Gpc1	-1.98222	9.86364	-13.0718	6.21644e-08	0.000680202	8.38375	7.20646		1700029M20Rik	-0.544833	7.05092	-4.13488	0.000316064	0.910614	-1.22625	3.50023
Slc9a3r2	-1.73334	8.99582	-11.9239	1.57271e-07	0.000684356	7.62566	6.80335		Rasl10a	-0.291917	8.40788	-3.96668	0.000492499	0.910614	-1.44738	3.30759
Jun	-1.93345	10.3685	-11.8703	1.64551e-07	0.000684356	7.58791	6.7837		Mep1a	-0.46625	7.84571	-3.94007	0.000528146	0.910614	-1.48245	3.27725
Vegfb	-1.66258	8.92673	-11.7786	1.77862e-07	0.000684356	7.52284	6.74992		Hgd	-0.488583	8.01404	-3.92133	0.000554778	0.910614	-1.50718	3.25588
Zfp125	-1.63543	8.17116	-11.7159	1.87632e-07	0.000684356	7.47799	6.72669		Pla2g7	-0.288583	12.6359	-3.91615	0.000562368	0.910614	-1.51402	3.24998
Adamtsl5	-1.87116	9.42502	-11.2402	2.83886e-07	0.00073889	7.1274	6.54686		Tbrg3	-0.180333	7.41117	-3.83924	0.000687816	0.910614	-1.6156	3.16253
Gm14412	-1.86356	8.72585	-11.2321	2.85947e-07	0.00073889	7.12122	6.54371		Teddm2	-0.492583	9.01921	-3.6785	0.00104509	0.910614	-1.82821	2.98085
Irs1	-1.4367	9.62688	-11.1225	3.15246e-07	0.00073889	7.03779	6.50135		Clec2e	-0.3	8.5605	-3.59376	0.00130094	0.910614	-1.94032	2.88574
Jph2	-1.54005	9.28836	-11.046	3.3764e-07	0.00073889	6.9789	6.47155		AU018091	-0.566167	7.67475	-3.57708	0.00135803	0.910614	-1.96237	2.86709
Dvl3	-1.58737	9.85348	-10.6602	4.80231e-07	0.000955397	6.67428	6.31855		Trpc5	-1.64883	10.3278	-3.57389	0.00136924	0.910614	-1.96659	2.86352
Rbm38	-1.5956	11.747	-10.4197	6.01488e-07	0.00103034	6.4776	6.22077		Plekhg4	-0.296167	10.0939	-3.56338	0.00140677	0.910614	-1.98049	2.85178
Wdtc1	-1.72636	8.68608	-10.4012	6.12067e-07	0.00103034	6.46231	6.2132		Tcrg-V3	0.36425	6.21654	3.5441	0.00147821	0.910614	-2.00597	2.83026
Man2a2	-1.62217	9.73618	-10.2751	6.90083e-07	0.0010787	6.35682	6.1611		Mill1	-0.282667	8.28017	-3.53823	0.00150067	0.910614	-2.01373	2.82371
Speg	-1.89194	9.74022	-9.76128	1.13963e-06	0.00166264	5.91128	5.94324		H2-Eb1	0.72075	9.91696	3.53757	0.0015032	0.910614	-2.0146	2.82298
Ell	-1.60278	8.36961	-9.60122	1.33828e-06	0.00183043	5.7671	5.87345		Sh3bgrl	0.284833	11.2488	3.53256	0.00152268	0.910614	-2.02123	2.81739
Nfix	-1.61784	13.4493	-9.38058	1.67612e-06	0.00201667	5.56397	5.7757		Lyz1	0.279833	9.94033	3.49465	0.00167805	0.910614	-2.0713	2.7752
Dab2ip	-1.52649	10.0169	-9.29766	1.82609e-06	0.00201667	5.48629	5.73848		B830017H08Rik	-0.290667	8.53417	-3.49146	0.00169179	0.910614	-2.07551	2.77165
Fbxo44	-1.26982	7.31209	-9.24183	1.93521e-06	0.00201667	5.43358	5.71327		Proc	-0.228083	9.36354	-3.48727	0.00171002	0.910614	-2.08104	2.767
Sik1	-1.55686	9.02453	-9.08403	2.28366e-06	0.00218033	5.28274	5.64137		Pcdhga2	-0.320333	7.54808	-3.45726	0.00184633	0.910614	-2.12065	2.73369
Kmt2d	-1.43938	7.58589	-9.08078	2.29151e-06	0.00218033	5.2796	5.63988		Ctla2a	0.576417	6.69212	3.43825	0.00193801	0.910614	-2.14571	2.71264
Mknk2	-1.33168	11.9597	-8.99906	2.49897e-06	0.00222473	5.20037	5.60224		Pik3c2a	0.237333	10.4132	3.43385	0.00195986	0.910614	-2.15151	2.70778
Tns1	-1.21568	13.1386	-8.9493	2.63516e-06	0.00222473	5.15177	5.57919		Kiaa0040	-0.324	6.67133	-3.43285	0.00196489	0.910614	-2.15284	2.70666
Dmpk	-1.5033	11.6157	-8.92838	2.69482e-06	0.00222473	5.13124	5.56947		Rhox9	-0.185333	7.69792	-3.43042	0.00197708	0.910614	-2.15604	2.70398
Tmem184b	-1.16372	9.62552	-8.85964	2.90132e-06	0.00222473	5.06347	5.5374		Rnf165	-0.239583	8.56896	-3.41307	0.00206634	0.910614	-2.1789	2.6848
Vgll2	-1.80485	10.7047	-8.84748	2.93961e-06	0.00222473	5.05142	5.53171		2010110P09Rik	0.347167	8.20992	3.39499	0.00216349	0.910614	-2.20271	2.66484
Med16	-1.386	7.491	-8.81341	3.0498e-06	0.00222473	5.01758	5.51573		Gm1549	-0.217583	7.24346	-3.38587	0.00221422	0.910614	-2.21473	2.65478
Tinagl1	-1.18641	10.0955	-8.70703	3.42361e-06	0.00229414	4.91105	5.46552		Mmrn1	0.67975	7.78429	3.35995	0.0023646	0.910614	-2.24883	2.62624
Dusp8	-1.38182	9.09569	-8.6837	3.51204e-06	0.00229414	4.88751	5.45444		Tnfrsf21	0.312083	11.0971	3.33678	0.00250736	0.910614	-2.27929	2.60078
Irs2	-1.49845	10.5481	-8.65078	3.64103e-06	0.00229414	4.8542	5.43878		Krt72-ps	-0.33025	10.1624	-3.32388	0.00259038	0.910614	-2.29622	2.58664
Dyrk1b	-1.42651	9.49371	-8.64365	3.66966e-06	0.00229414	4.84696	5.43537		Chrna4	0.322	8.809	3.30797	0.00269651	0.910614	-2.31711	2.5692
Serinc2	-1.46361	10.5276	-8.62912	3.72872e-06	0.00229414	4.8322	5.42844		C330027C09Rik	-0.546083	7.62546	-3.29393	0.00279357	0.910614	-2.33552	2.55384
Dennd4b	-1.52229	10.6515	-8.61816	3.77394e-06	0.00229414	4.82105	5.4232		6820408C15Rik	-0.279917	9.87146	-3.28325	0.00286969	0.910614	-2.34953	2.54217
Myo18b	-1.50647	11.2532	-8.58107	3.93147e-06	0.00230963	4.78321	5.40544		Kcnn3	-0.360167	9.27458	-3.28018	0.00289195	0.910614	-2.35355	2.53881
Midn	-1.46243	8.49634	-8.56306	4.01051e-06	0.00230963	4.76478	5.3968		A530023O14Rik	0.323	6.75475	3.27684	0.00291631	0.910614	-2.35793	2.53517
Plec	-1.57894	12.6514	-8.5221	4.19672e-06	0.00231495	4.72272	5.37709		Sf3b2	0.219083	9.70104	3.26377	0.00301369	0.910614	-2.37505	2.5209
Nfic	-2.0075	10.1493	-8.51471	4.23131e-06	0.00231495	4.71511	5.37352		LOC634012	-0.241	7.64142	-3.25767	0.00306019	0.910614	-2.38303	2.51425
Eif4ebp2	-1.24414	9.57682	-8.44356	4.58049e-06	0.00244487	4.6415	5.33909		Polr2a	-0.248167	11.3566	-3.25766	0.00306026	0.910614	-2.38305	2.51424
Ulk2	-1.19095	11.4552	-8.41191	4.74572e-06	0.00247274	4.60856	5.3237		Hddc3	0.375	9.19608	3.2453	0.00315666	0.910614	-2.39923	2.50077
Klf15	-1.25067	9.35381	-8.38571	4.88735e-06	0.00248732	4.5812	5.31093		A430060F13Rik	-0.291083	6.43846	-3.23554	0.00323481	0.910614	-2.41199	2.49015
Flnc	-1.21285	11.0147	-8.33451	5.17752e-06	0.00251788	4.52749	5.28588		Tmem182	-0.163417	13.5756	-3.22	0.00336302	0.910614	-2.43229	2.47327
Gm14409	-1.85409	9.11515	-8.30613	5.34634e-06	0.00251956	4.49759	5.27194		Ell2	-0.192333	10.9686	-3.21872	0.00337381	0.910614	-2.43396	2.47188
Ppp6r1	-1.20224	9.64484	-8.29548	5.41123e-06	0.00251956	4.48633	5.2667		Carhsp1	-0.245917	11.0117	-3.2163	0.00339428	0.910614	-2.43712	2.46925
Fam13a	1.19539	11.6839	8.15778	6.33116e-06	0.00288648	4.33963	5.19852		Dynlt3	0.22025	10.5007	3.20747	0.00347006	0.910614	-2.44866	2.45966
Slc27a1	-1.42632	11.2568	-8.03203	7.31994e-06	0.00316222	4.20358	5.13549		Elof1	0.234667	9.72017	3.20512	0.0034905	0.910614	-2.45173	2.45711
Kctd12b	1.29442	7.79122	8.02677	7.36483e-06	0.00316222	4.19784	5.13284		Sectm1a	-0.377167	6.97058	-3.1852	0.00366835	0.910614	-2.47771	2.43553
Srpk2	2.35428	12.2736	7.98673	7.716e-06	0.00320944	4.15408	5.11261		1190003J15Rik	-0.336333	7.86033	-3.17811	0.00373367	0.910614	-2.48694	2.42786
Cnksr1	-1.37145	8.95463	-7.98044	7.77281e-06	0.00320944	4.14718	5.10942		Ctr9	-0.367083	11.6698	-3.1697	0.00381268	0.910614	-2.4979	2.41877
Neurl1a	-1.87732	9.05539	-7.93687	8.1788e-06	0.00331453	4.09929	5.08731		Prss39	-0.305083	8.60546	-3.16521	0.00385553	0.910614	-2.50375	2.41392
Gpr157	-1.67684	10.2365	-7.91808	8.36094e-06	0.00332674	4.07856	5.07775		Gsdmc4	0.447	7.99325	3.15719	0.00393319	0.910614	-2.51419	2.40525
Plbd2	-1.14362	8.67547	-7.82542	9.32525e-06	0.0035549	3.97566	5.03034		Golga2	-0.181083	10.4316	-3.15358	0.00396861	0.910614	-2.51888	2.40136
Dot1l	-1.10275	8.06332	-7.82229	9.35984e-06	0.0035549	3.97217	5.02873		Cad	-0.22925	10.2457	-3.15095	0.00399464	0.910614	-2.52231	2.39852
Vegfa	-1.34193	12.4723	-7.80693	9.53172e-06	0.0035549	3.95499	5.02083		Capza1	0.282	10.556	3.1447	0.00405709	0.910614	-2.53043	2.39179
Kcnq4	-1.46417	8.88434	-7.8023	9.58414e-06	0.0035549	3.94982	5.01845		Pf4	0.250917	9.52454	3.13894	0.00411553	0.910614	-2.53792	2.38557
Rnf126	-1.22912	9.67087	-7.78189	9.81912e-06	0.00358136	3.92694	5.00793		2510006D16Rik	0.393833	11.0027	3.13017	0.00420597	0.910614	-2.54931	2.37613
Mtss1l	-1.4266	9.48649	-7.73839	1.03411e-05	0.0037099	3.87799	4.98543		Prss8	-0.288083	8.68371	-3.12667	0.00424267	0.910614	-2.55387	2.37236
Tesk1	-1.48147	10.4012	-7.69911	1.08379e-05	0.00374811	3.83359	4.96505		Morc3	0.259417	9.73879	3.1212	0.00430044	0.910614	-2.56096	2.36649
Map3k10	-1.50281	7.53383	-7.69665	1.08699e-05	0.00374811	3.8308	4.96377		Cntnap4	-0.342833	9.60167	-3.11937	0.00432	0.910614	-2.56334	2.36452
Lrch1	-1.05193	10.8064	-7.66511	1.12889e-05	0.00374811	3.79499	4.94735		Zfp758	0.472583	8.35337	3.11788	0.004336	0.910614	-2.56527	2.36291
Kdm6b	-1.14117	8.09275	-7.66184	1.13333e-05	0.00374811	3.79127	4.94564		Srgap3	-0.246667	11.0733	-3.10878	0.00443468	0.910614	-2.57707	2.35314
Otud1	-1.28024	7.77473	-7.64809	1.15223e-05	0.00374811	3.77561	4.93846		Car6	-0.28	7.736	-3.10501	0.00447625	0.910614	-2.58197	2.34909
Gm14393	-1.23125	10.9063	-7.62518	1.18445e-05	0.00374811	3.74946	4.92648		Gm101	-0.315083	9.47354	-3.10343	0.00449381	0.910614	-2.58402	2.34739
Pdzrn3	-1.34555	9.8472	-7.61212	1.20327e-05	0.00374811	3.73452	4.91964		4930579J09Rik	-0.27275	10.0632	-3.09827	0.00455145	0.910614	-2.59071	2.34185
Gm14418	-1.902	11.4306	-7.60105	1.21945e-05	0.00374811	3.72184	4.91383		Olfr1166	-0.43525	6.68879	-3.0977	0.00455783	0.910614	-2.59144	2.34124
Mlxipl	-1.33219	10.7596	-7.58141	1.24877e-05	0.00374811	3.6993	4.90352		Parp10	0.285	8.94508	3.09677	0.0045683	0.910614	-2.59265	2.34025
Gm14322	-2.14363	10.5282	-7.5789	1.25257e-05	0.00374811	3.69642	4.9022		Ric3	-0.249667	8.50108	-3.09195	0.00462296	0.910614	-2.59889	2.33508
Mef2d	-1.50184	11.78	-7.57781	1.25423e-05	0.00374811	3.69516	4.90162		Bet3l	-0.439417	10.283	-3.07995	0.00476196	0.910614	-2.61443	2.32221
Trim72	-1.27103	11.8318	-7.56317	1.27666e-05	0.00374811	3.67833	4.89392		Synm	-0.156417	13.002	-3.07972	0.00476463	0.910614	-2.61473	2.32197
Atf5	-1.18682	9.35049	-7.55085	1.2959e-05	0.00374811	3.66413	4.88743		Lyz2	0.350667	10.7231	3.06776	0.00490709	0.910614	-2.6302	2.30918
Kcnj12	-1.19841	9.50315	-7.54789	1.30056e-05	0.00374811	3.66071	4.88587		Gdf11	-0.436417	9.54262	-3.067	0.00491624	0.910614	-2.63117	2.30837
Ptrf	-1.23375	11.006	-7.54719	1.30166e-05	0.00374811	3.65991	4.8855		H2-T23	-0.322583	12.1797	-3.06192	0.00497806	0.910614	-2.63774	2.30294
Synpo2l	-1.03568	11.9161	-7.50933	1.36302e-05	0.00385129	3.61614	4.8655		Mmaa	-0.25725	8.68304	-3.05182	0.00510327	0.910614	-2.65079	2.29215
Slc35e1	-1.47484	9.61879	-7.48436	1.40517e-05	0.00385129	3.58718	4.85227		Sorcs1	-0.300833	9.20525	-3.04051	0.00524711	0.910614	-2.66539	2.28008
Synpo	-1.34092	10.4457	-7.48278	1.40789e-05	0.00385129	3.58534	4.85143		2310005G13Rik	0.379917	6.75854	3.03775	0.00528274	0.910614	-2.66895	2.27714
Obscn	-1.50886	12.2497	-7.4191	1.52216e-05	0.0040722	3.51106	4.81754		BC061194	0.324833	9.08275	3.03516	0.00531633	0.910614	-2.67228	2.27439
Gm14403	-2.5482	9.85875	-7.40795	1.54317e-05	0.0040722	3.498	4.81159		Ccnb3	-0.486	6.66625	-3.03386	0.00533339	0.910614	-2.67396	2.273
Map7d1	-1.09438	9.45081	-7.40727	1.54447e-05	0.0040722	3.4972	4.81122		Trmt12	-0.180833	7.08933	-3.03198	0.00535803	0.910614	-2.67639	2.271
Dusp10	1.3808	11.9439	7.39535	1.5673e-05	0.0040832	3.48322	4.80485		Pcdha2	-0.495417	6.13221	-3.02774	0.00541399	0.910614	-2.68185	2.26648
Pitpnm2	-1.0633	7.51267	-7.35129	1.65491e-05	0.00413747	3.43136	4.78123		4933411G11Rik	-0.3455	7.42867	-3.02246	0.00548448	0.910614	-2.68865	2.26086
Plekhm2	-1.33495	9.88441	-7.34667	1.66439e-05	0.00413747	3.42591	4.77874		Ccr5	0.25875	7.31262	3.02184	0.0054929	0.910614	-2.68946	2.2602
Pten	-1.08835	12.5155	-7.34558	1.66665e-05	0.00413747	3.42461	4.77815		Pabpc6	-0.305417	6.52146	-3.02122	0.00550123	0.910614	-2.69025	2.25954
Gm14296	-2.14793	10.8883	-7.33508	1.68846e-05	0.00413747	3.4122	4.77251		Tceal6	-0.56	6.69658	-3.01769	0.00554897	0.910614	-2.6948	2.25579
Rnf10	-1.06901	12.3972	-7.32884	1.70158e-05	0.00413747	3.40482	4.76915		H2-Ea-ps	-1.60217	7.91592	-3.016	0.00557196	0.910614	-2.69697	2.25399
Klhl21	-1.19436	8.37412	-7.26888	1.83325e-05	0.00436075	3.33363	4.73678		Als2cr11	-0.368083	7.66713	-3.00715	0.00569396	0.910614	-2.70837	2.24459
Inpp5a	-1.16173	12.3786	-7.23743	1.90668e-05	0.00438715	3.29609	4.71972		Pnliprp1	-0.3935	8.71383	-3.00417	0.00573548	0.910614	-2.71219	2.24143
Rapgef1	-1.02909	11.9431	-7.22585	1.9345e-05	0.00438715	3.28224	4.71343		2310057N15Rik	0.339333	5.65617	2.99969	0.00579861	0.910614	-2.71795	2.23668
Ulk1	-1.31693	8.19231	-7.21705	1.95595e-05	0.00438715	3.27169	4.70864		Fam214b	-0.327917	10.1135	-2.9977	0.00582698	0.910614	-2.72051	2.23456
Agpat1	-0.989235	10.7724	-7.21324	1.9653e-05	0.00438715	3.26712	4.70657		Rap1b	0.148583	11.2648	2.99662	0.00584225	0.910614	-2.72189	2.23342
Tnfaip3	1.26116	8.32679	7.21107	1.97067e-05	0.00438715	3.26451	4.70539		Asb7	-0.266833	10.3358	-2.99028	0.00593351	0.910614	-2.73005	2.22669
Ehbp1l1	-1.186	10.6215	-7.20816	1.97787e-05	0.00438715	3.26102	4.7038		Gm6718	-0.211	7.28058	-2.9827	0.0060442	0.910614	-2.73978	2.21866
Synm	-1.4639	9.52766	-7.20132	1.99491e-05	0.00438715	3.25282	4.70008		Pdgfra	0.269833	10.5918	2.98066	0.00607428	0.910614	-2.74239	2.2165
Cand2	-1.21892	10.7015	-7.19741	2.00473e-05	0.00438715	3.24811	4.69794		Birc7	-0.33225	8.23513	-2.97005	0.0062333	0.910614	-2.756	2.20528
St3gal3	-1.36903	11.7821	-7.17962	2.05004e-05	0.00439239	3.22672	4.68824		Kcnh1	-0.239667	10.099	-2.96654	0.00628681	0.910614	-2.7605	2.20157
Mafb	-1.81753	10.0651	-7.17482	2.06243e-05	0.00439239	3.22095	4.68562		Negr1	-0.197167	10.6749	-2.96489	0.00631214	0.910614	-2.76262	2.19982
Orai1	-1.18369	8.77794	-7.17294	2.06734e-05	0.00439239	3.21867	4.68459		Depdc1a	0.325417	8.39679	2.96268	0.00634622	0.910614	-2.76545	2.19749
Casz1	-1.37329	8.27177	-7.15418	2.11676e-05	0.00445415	3.19604	4.67433		Slc39a5	-0.474167	9.57167	-2.96123	0.00636863	0.910614	-2.76731	2.19595
Gm14399	-2.24222	13.3302	-7.14037	2.15394e-05	0.00446478	3.17936	4.66677		Gp49a	0.247083	8.73471	2.96027	0.00638353	0.910614	-2.76854	2.19494
Pxn	-1.20664	9.27777	-7.13719	2.16261e-05	0.00446478	3.17551	4.66502		S1pr2	-0.184583	9.98546	-2.95797	0.00641921	0.910614	-2.77147	2.19252
Padi2	-1.49795	10.3295	-7.11574	2.22205e-05	0.00454461	3.14952	4.65325		Gm5420	-0.210917	7.37646	-2.9561	0.0064485	0.910614	-2.77387	2.19054
Jup	-1.28263	10.7378	-7.09791	2.27277e-05	0.0046053	3.12788	4.64344		4933426I21Rik	-0.300333	8.18733	-2.94559	0.00661527	0.910614	-2.78732	2.17945
Gatsl2	-1.10384	10.1611	-7.08696	2.30457e-05	0.0046269	3.11455	4.63741		Snora31	0.528083	9.28571	2.94464	0.00663046	0.910614	-2.78853	2.17846
Sim2	-1.06142	10.3533	-7.06932	2.35677e-05	0.00468868	3.09306	4.62768		Egfem1	-0.276583	9.33879	-2.94425	0.00663683	0.910614	-2.78904	2.17804
Tmem201	-1.17333	8.52888	-7.04606	2.42754e-05	0.00474602	3.06466	4.61483		Pcdhb20	0.523	7.71758	2.94424	0.00663698	0.910614	-2.78905	2.17803
D17Wsu92e	-1.17135	11.3269	-7.03671	2.45664e-05	0.00474602	3.05321	4.60966		Qsox1	-0.301083	9.69662	-2.94222	0.00666956	0.910614	-2.79163	2.1759
Gaa	-1.5891	11.9382	-7.03458	2.46332e-05	0.00474602	3.05061	4.60848		3110057O12Rik	0.334333	9.19233	2.9376	0.0067448	0.910614	-2.79754	2.17103
Scn1b	-1.04182	10.57	-7.02728	2.48635e-05	0.00474602	3.04167	4.60444		Olfr1118-ps	-0.711417	6.03979	-2.93375	0.00680796	0.910614	-2.80245	2.16698
Akt1	-1.19668	10.5897	-7.02487	2.49403e-05	0.00474602	3.03871	4.6031		Ear2	0.368167	8.29183	2.92637	0.00693083	0.910614	-2.81188	2.15921
Aes	-1.33722	13.1748	-7.01655	2.52065e-05	0.00475535	3.0285	4.59849		Wdr59	-0.3515	11.2792	-2.92612	0.00693507	0.910614	-2.8122	2.15895
Rock1	-0.908111	11.418	-6.9852	2.6238e-05	0.00486603	2.98996	4.58107		Ankrd34a	0.213917	7.96713	2.92545	0.00694627	0.910614	-2.81305	2.15825
Zmiz1	-0.989967	10.0125	-6.94768	2.75322e-05	0.00497924	2.94366	4.56016		Ube2s	-0.169417	10.4075	-2.92375	0.00697489	0.910614	-2.81522	2.15646
Gm14401	-0.986015	8.30407	-6.94103	2.77686e-05	0.00497924	2.93543	4.55645		Rax	-0.298667	8.09067	-2.92204	0.0070039	0.910614	-2.81741	2.15466
Atxn2l	-1.18067	10.2511	-6.94054	2.77862e-05	0.00497924	2.93482	4.55617		Gm9750	-0.360917	7.01187	-2.92148	0.0070134	0.910614	-2.81812	2.15407
Alpk3	-1.32458	14.2855	-6.93993	2.78081e-05	0.00497924	2.93406	4.55583		Ash2l	0.184583	10.923	2.91996	0.00703927	0.910614	-2.82006	2.15247
Bag6	-1.45705	9.31611	-6.93497	2.79861e-05	0.00497924	2.92792	4.55306		Gm9696	-0.198333	9.4755	-2.91842	0.00706539	0.910614	-2.82202	2.15086
Klc2	-1.06603	8.96836	-6.9282	2.82313e-05	0.00498236	2.91953	4.54927		Dcun1d5	0.16825	10.6481	2.90752	0.00725404	0.910614	-2.83591	2.13942
Kcna7	-1.06523	11.0473	-6.89822	2.93444e-05	0.00503932	2.8823	4.53247		Melk	-0.437167	9.2615	-2.90733	0.00725745	0.910614	-2.83616	2.13922
Scap	-0.957341	8.57261	-6.8866	2.97884e-05	0.00503932	2.86784	4.52595		C130050O18Rik	-0.225333	9.01325	-2.90435	0.0073098	0.910614	-2.83995	2.13609
Zfp36l2	-0.986225	8.27077	-6.88532	2.98376e-05	0.00503932	2.86625	4.52524		Osbpl7	-0.246583	9.22179	-2.90371	0.00732127	0.910614	-2.84078	2.13541
Tns2	-1.13743	8.92582	-6.88477	2.98588e-05	0.00503932	2.86556	4.52493		Gm459	-0.17425	7.24329	-2.90317	0.00733072	0.910614	-2.84146	2.13485
Kcnj11	-0.956329	9.92022	-6.88319	2.992e-05	0.00503932	2.86359	4.52404		Trim36	-0.394167	8.41717	-2.90122	0.0073654	0.910614	-2.84395	2.1328
Vmn1r2	1.31645	7.09383	6.88279	2.99357e-05	0.00503932	2.86308	4.52381		Il17c	-0.173167	8.21783	-2.89994	0.00738807	0.910614	-2.84557	2.13147
Tnrc6c	-0.93219	10.2296	-6.86561	3.0609e-05	0.00511335	2.84165	4.51415		Man1a	0.28025	10.0645	2.89492	0.00747824	0.910614	-2.85196	2.1262
Trak1	-1.23253	11.5263	-6.81454	3.27088e-05	0.00538195	2.77768	4.48534		Optc	-0.238167	9.25767	-2.89348	0.00750413	0.910614	-2.85379	2.1247
Leng8	-1.02193	10.1025	-6.76845	3.47369e-05	0.005673	2.71963	4.45921		Scly	-0.258417	9.35304	-2.89032	0.00756159	0.910614	-2.85781	2.12139
Sptb	-1.0436	11.3555	-6.74515	3.5813e-05	0.00580543	2.69017	4.44596		632687	-0.34625	9.01688	-2.88999	0.00756753	0.910614	-2.85823	2.12105
Slc15a4	-0.909703	8.5667	-6.73435	3.63242e-05	0.00584498	2.67648	4.4398		Speer4e	0.395917	8.27721	2.88435	0.00767106	0.910614	-2.86539	2.11514
Fxr2	-1.06288	10.9962	-6.71875	3.70759e-05	0.00586409	2.65668	4.43091		Cyp2ab1	-0.289083	8.02138	-2.88143	0.0077252	0.910614	-2.8691	2.11209
Pcnt	-1.02802	10.3249	-6.71683	3.71695e-05	0.00586409	2.65425	4.42981		Armc1	0.200917	9.73054	2.87999	0.00775215	0.910614	-2.87094	2.11058
Gm14295	-2.52849	10.2642	-6.71401	3.73079e-05	0.00586409	2.65066	4.4282		Slc4a7	-0.337917	10.4757	-2.87538	0.0078386	0.910614	-2.87679	2.10576
Caskin2	-0.86992	8.51633	-6.70104	3.79501e-05	0.00586409	2.63416	4.42079		Wfdc5	-0.19825	8.56638	-2.8714	0.00791398	0.910614	-2.88184	2.10161
Ppp1r37	-1.08553	8.16451	-6.69389	3.83091e-05	0.00586409	2.62506	4.4167		Onecut1	-0.15325	7.59687	-2.86934	0.00795338	0.910614	-2.88446	2.09945
Gm2004	-2.64019	10.3829	-6.6937	3.83186e-05	0.00586409	2.62482	4.41659		Pptc7	0.239167	11.2573	2.86906	0.00795872	0.910614	-2.88482	2.09916
Gm14419	-2.64019	10.3829	-6.6937	3.83186e-05	0.00586409	2.62482	4.41659		Olfr209	0.204333	5.53667	2.86811	0.00797678	0.910614	-2.88601	2.09817
Ryr1	-1.35304	13.5922	-6.67405	3.93245e-05	0.00593502	2.59976	4.40534		Fcgrt	0.198583	10.8769	2.86644	0.008009	0.910614	-2.88814	2.09642
Gm14420	-2.09763	11.9453	-6.64303	4.09712e-05	0.00614119	2.56007	4.38752		Cyp4f18	-0.26025	8.09471	-2.86507	0.00803537	0.910614	-2.88988	2.09499
Best3	-1.14894	10.5508	-6.63198	4.1575e-05	0.00618079	2.54591	4.38117		Dis3l	-0.3895	11.3949	-2.86476	0.00804126	0.910614	-2.89026	2.09468
Nfatc1	-1.07899	9.90589	-6.62791	4.18003e-05	0.00618079	2.54068	4.37882		Tssk2	-0.197917	9.92104	-2.86148	0.00810496	0.910614	-2.89443	2.09125
Kcnc1	-1.08887	9.55421	-6.59517	4.36581e-05	0.00630256	2.49858	4.35994		1700003O11Rik	-0.213	7.42983	-2.85659	0.00820075	0.910614	-2.90063	2.08615
Gm14326	-2.47765	12.2018	-6.58535	4.42324e-05	0.00630256	2.48592	4.35426		Mafa	0.158083	8.39496	2.85614	0.00820957	0.910614	-2.9012	2.08568
Lrp5	-0.997935	9.08811	-6.58528	4.42365e-05	0.00630256	2.48583	4.35422		Xrcc4	-0.150167	9.40833	-2.85415	0.00824876	0.910614	-2.90371	2.08361
Bcam	-1.09327	9.98137	-6.5834	4.43471e-05	0.00630256	2.48341	4.35313		Mtf2	0.18475	9.85579	2.85357	0.00826031	0.910614	-2.90445	2.083
Tmem143	-0.979592	9.23346	-6.5806	4.45129e-05	0.00630256	2.47979	4.35151		Cirh1a	-0.201833	11.2158	-2.85353	0.00826111	0.910614	-2.9045	2.08296
Npepl1	-0.900472	9.55302	-6.57847	4.46398e-05	0.00630256	2.47704	4.35028		Loxl3	-0.26575	8.91437	-2.8411	0.00851103	0.910614	-2.92024	2.07002
Zxdc	-0.96971	8.50669	-6.5602	4.57405e-05	0.00641657	2.45343	4.3397		Ptprh	-0.381	8.62642	-2.84042	0.00852479	0.910614	-2.92109	2.06932
Des	-1.08742	14.3233	-6.54505	4.66755e-05	0.00650604	2.43382	4.33091		Pnpla6	-0.185083	10.2852	-2.83883	0.0085573	0.910614	-2.9231	2.06766
Pm20d2	-1.35953	11.0579	-6.53693	4.71852e-05	0.00653545	2.42329	4.32619		Kbtbd4	0.300667	9.26958	2.82996	0.00874086	0.910614	-2.93431	2.05845
Lyz2	0.884412	9.65161	6.52423	4.79941e-05	0.00660568	2.4068	4.31881		Mcpt9	0.245333	7.08992	2.82525	0.00884	0.910614	-2.94026	2.05355
Akt2	-0.921036	10.7075	-6.51625	4.85101e-05	0.00663496	2.39643	4.31417		Hnmt	0.267333	8.71925	2.82305	0.00888657	0.910614	-2.94304	2.05127
Mlycd	-1.02778	9.05994	-6.48262	5.07507e-05	0.00685573	2.35262	4.29456		Arl5c	-0.21075	8.38829	-2.81827	0.00898855	0.910614	-2.94906	2.04631
Barx2	-0.837244	8.52728	-6.47761	5.1094e-05	0.00685976	2.34608	4.29163		Epc1	0.21425	10.2669	2.81548	0.00904866	0.910614	-2.95258	2.04342
Gm14327	-2.20593	12.4936	-6.46947	5.16568e-05	0.00689304	2.33544	4.28687		Pigs	-0.247083	9.98004	-2.81446	0.00907074	0.910614	-2.95387	2.04236
Epn1	-1.25557	9.63209	-6.45374	5.27641e-05	0.00699813	2.31485	4.27766		Adamtsl2	-0.22175	9.95862	-2.8131	0.0091003	0.910614	-2.95559	2.04094
Stim1	-1.2369	10.1872	-6.44841	5.31448e-05	0.00700615	2.30787	4.27454		Xkr9	-0.310667	6.87875	-2.81019	0.00916365	0.910614	-2.95925	2.03793
Hipk2	-0.942132	12.7991	-6.43922	5.38083e-05	0.00705114	2.29582	4.26915		Olfr112	-0.21725	5.46246	-2.80234	0.00933673	0.910614	-2.96914	2.02981
Gm2026	-2.58038	12.3805	-6.43149	5.43733e-05	0.00707897	2.28567	4.26461		Chd7	-0.161	10.433	-2.7974	0.00944728	0.910614	-2.97536	2.02469
Camk2b	-1.07808	12.2304	-6.421	5.51494e-05	0.00708163	2.27191	4.25846		Dach2	0.59625	9.06321	2.79658	0.0094657	0.910614	-2.97639	2.02385
Tmem94	-1.41889	8.76887	-6.41852	5.53354e-05	0.00708163	2.26863	4.257		Tnfsf13b	-0.315	9.45508	-2.79605	0.00947774	0.910614	-2.97706	2.0233
Lypla2	-1.534	8.07731	-6.3903	5.74921e-05	0.00713343	2.23148	4.24039		Tctex1d4	-0.1655	8.7455	-2.79515	0.00949802	0.910614	-2.97819	2.02237
Asb2	-1.40896	12.5134	-6.38667	5.77767e-05	0.00713343	2.22668	4.23825		Angel1	-0.34525	9.18662	-2.79428	0.00951776	0.910614	-2.97929	2.02147
Herpud2	-1.04663	11.452	-6.38355	5.80212e-05	0.00713343	2.22257	4.23641		C330006K01Rik	-0.478333	9.75458	-2.79038	0.00960644	0.910614	-2.98419	2.01744
Rnf187	-0.84487	8.5586	-6.37809	5.84534e-05	0.00713343	2.21535	4.23319		Clca5	-0.18925	10.0516	-2.78862	0.00964681	0.910614	-2.9864	2.01562
Ifitm3	0.957922	9.26494	6.36986	5.91112e-05	0.00713343	2.20447	4.22833		Rpl7	0.236917	10.799	2.78634	0.00969922	0.910614	-2.98926	2.01326
Hspg2	-1.00108	9.13518	-6.36233	5.97198e-05	0.00713343	2.19451	4.22388		2310047M10Rik	-0.17675	8.45454	-2.78474	0.00973619	0.910614	-2.99127	2.01161
Vmn1r3	2.01101	8.46091	6.36048	5.98704e-05	0.00713343	2.19206	4.22279		Necab1	0.33025	8.80196	2.77956	0.00985657	0.910614	-2.99777	2.00627
Myom3	-1.05995	11.7985	-6.35385	6.04131e-05	0.00713343	2.18329	4.21887		Mpg	-0.206167	7.92292	-2.77659	0.00992642	0.910614	-3.0015	2.00321
Gm14306	-2.31862	12.4468	-6.35009	6.07235e-05	0.00713343	2.1783	4.21664		Trim12a	0.526	8.19192	2.77188	0.0100381	0.910614	-3.00741	1.99835
Gm14325	-1.97463	11.276	-6.34888	6.08237e-05	0.00713343	2.1767	4.21593		Gramd3	-0.252917	10.9317	-2.76039	0.0103153	0.910614	-3.02181	1.98652
Tnfrsf19	0.83387	8.5442	6.34729	6.09556e-05	0.00713343	2.17459	4.21499		Mei1	0.355667	9.96808	2.75783	0.0103779	0.910614	-3.02501	1.98389
Foxo4	-1.14492	8.57102	-6.33752	6.17723e-05	0.00717773	2.16164	4.20921		Apol9b	0.132667	7.47983	2.75689	0.010401	0.910614	-3.02618	1.98293
Pcbp4	-1.04118	11.1526	-6.33494	6.19901e-05	0.00717773	2.15822	4.20768		Gipr	-0.302333	8.60658	-2.75669	0.0104061	0.910614	-3.02645	1.98271
Med25	-1.04302	8.3133	-6.28823	6.60791e-05	0.00760396	2.09604	4.17994		Ldhc	-0.382917	7.75687	-2.75421	0.0104674	0.910614	-3.02955	1.98016
Spen	-0.827316	8.5734	-6.28507	6.63661e-05	0.00760396	2.09182	4.17805		Angpt1	0.517917	9.92421	2.75372	0.0104795	0.910614	-3.03016	1.97966
Tmem259	-0.98649	11.0589	-6.27274	6.74985e-05	0.00769342	2.07534	4.17071		Foxred1	0.200833	10.1197	2.75286	0.0105007	0.910614	-3.03123	1.97878
Rsrp1	-1.16283	11.3497	-6.26692	6.804e-05	0.00771496	2.06756	4.16724		Pgap1	-0.168167	10.1706	-2.75125	0.0105409	0.910614	-3.03325	1.97712
B4galt5	-0.856167	8.59029	-6.26181	6.85194e-05	0.00772927	2.06072	4.16419		Asah1	0.238583	10.6705	2.75105	0.0105459	0.910614	-3.0335	1.97691
Pptc7	-0.882891	11.5996	-6.25508	6.91559e-05	0.00776106	2.05171	4.16017		Ctrc	-0.2225	9.53792	-2.74855	0.0106083	0.910614	-3.03662	1.97435
Fat1	1.01654	8.05847	6.24812	6.98213e-05	0.00779576	2.04238	4.15601		Lmna	-0.26975	9.86454	-2.74748	0.0106352	0.910614	-3.03796	1.97325
Cbfa2t3	-0.993496	7.92683	-6.22066	7.25136e-05	0.00805527	2.0055	4.13958		Ano5	-0.17225	12.382	-2.74682	0.0106519	0.910614	-3.03879	1.97257
Trim8	-1.14159	7.8134	-6.20218	7.43875e-05	0.00813472	1.98063	4.1285		Chic2	0.188417	10.2815	2.74518	0.0106933	0.910614	-3.04083	1.97089
Ncln	-0.999789	8.43002	-6.19887	7.47289e-05	0.00813472	1.97616	4.12651		Slc35f4	-0.52075	9.06612	-2.74403	0.0107223	0.910614	-3.04227	1.96971
Jund	-0.863996	8.45313	-6.19528	7.51009e-05	0.00813472	1.97132	4.12435		Gm5506	0.290583	4.23329	2.74094	0.0108009	0.910614	-3.04613	1.96654
Foxk1	-1.12472	8.73869	-6.19431	7.52015e-05	0.00813472	1.97002	4.12377		Id2	0.152	8.31317	2.73994	0.0108265	0.910614	-3.04738	1.96551
Nr4a1	-1.16324	10.0572	-6.19047	7.56025e-05	0.00813472	1.96483	4.12146		Gp1ba	-0.240667	6.78708	-2.73944	0.0108393	0.910614	-3.04801	1.965
Upf1	-0.881077	8.05354	-6.18952	7.57015e-05	0.00813472	1.96355	4.1209		Hpse2	-0.267583	9.12838	-2.7383	0.0108684	0.910614	-3.04942	1.96383
Cebpb	-0.90137	7.89608	-6.18677	7.59906e-05	0.00813472	1.95983	4.11924		Ssh3	0.184833	10.1147	2.73785	0.0108801	0.910614	-3.04999	1.96337
Alkbh5	-1.02923	11.0189	-6.17243	7.75147e-05	0.00820233	1.94046	4.11062		Tdgf1	0.204583	7.47687	2.73102	0.0110569	0.910614	-3.05852	1.95637
Gatad1	-1.00792	12.1429	-6.17177	7.75855e-05	0.00820233	1.93957	4.11022		Ermn	-0.401417	7.71496	-2.72819	0.0111308	0.910614	-3.06204	1.95347
Bcl6b	0.855445	8.14973	6.15817	7.90637e-05	0.00827952	1.92116	4.10202		Cst10	-0.206583	8.57812	-2.72728	0.0111549	0.910614	-3.06318	1.95253
Lbx1	-0.857525	7.14354	-6.15809	7.90724e-05	0.00827952	1.92105	4.10198		Pqlc3	0.418917	8.94629	2.72714	0.0111584	0.910614	-3.06335	1.9524
Zfp931	-1.83113	10.9102	-6.14704	8.02946e-05	0.00836746	1.90608	4.09531		Mesp2	-0.181583	8.35954	-2.72668	0.0111706	0.910614	-3.06393	1.95192
Fam53a	-0.880534	9.2272	-6.13447	8.171e-05	0.0084746	1.88903	4.08772		Ypel5	0.203667	10.705	2.72551	0.0112014	0.910614	-3.06538	1.95073
Rabep2	-0.955988	7.13233	-6.09915	8.58326e-05	0.00875281	1.84096	4.06635		Gimap1	-0.154917	9.24954	-2.72549	0.011202	0.910614	-3.06541	1.9507
Lrrc58	-0.897765	12.1353	-6.09686	8.61086e-05	0.00875281	1.83783	4.06495		Syce1l	-0.30625	11.5155	-2.7221	0.0112918	0.910614	-3.06963	1.94724
Adrbk1	-0.986664	9.37054	-6.08264	8.78366e-05	0.00882236	1.81842	4.05632		Fam150b	-0.199833	10.2946	-2.71921	0.0113689	0.910614	-3.07323	1.94428
Ube3b	-1.35899	10.5929	-6.08224	8.7885e-05	0.00882236	1.81788	4.05609		Nhlh1	-0.319583	7.43329	-2.71884	0.0113789	0.910614	-3.0737	1.9439
Ubqln4	-1.01711	9.25055	-6.06566	8.99489e-05	0.00897913	1.7952	4.046		Olfr148	-0.151083	6.20646	-2.71856	0.0113864	0.910614	-3.07404	1.94361
Slc12a4	-0.872896	9.9145	-6.06313	9.02673e-05	0.00897913	1.79175	4.04447		Polr1c	0.184417	10.2126	2.71618	0.0114503	0.910614	-3.077	1.94118
Gata2	-1.12658	7.52807	-6.02117	9.57451e-05	0.00947384	1.73416	4.01888		Bmp5	0.330333	9.70808	2.71599	0.0114554	0.910614	-3.07724	1.94099
Kremen1	-0.869291	10.9246	-6.01849	9.61064e-05	0.00947384	1.73048	4.01725		Bivm	0.259917	9.37204	2.71597	0.0114561	0.910614	-3.07727	1.94096
Zfand5	-0.77582	13.6963	-6.00262	9.82782e-05	0.00964448	1.70862	4.00754		Rbpjl	-0.209167	10.0509	-2.71442	0.0114978	0.910614	-3.07919	1.93938
Etohi1	-2.34253	13.3061	-5.99799	9.89217e-05	0.0096643	1.70224	4.00471		Ugcg	0.28125	10.2928	2.71429	0.0115014	0.910614	-3.07936	1.93925
Tmsb10	0.930934	8.44755	5.98807	0.000100316	0.00972024	1.68855	3.99863		Eif4ebp2	-0.221083	12.15	-2.71413	0.0115056	0.910614	-3.07955	1.93909
Rbm24	-0.942809	11.0039	-5.98698	0.00010047	0.00972024	1.68704	3.99796		Rbl1	-0.295917	10.0515	-2.71405	0.0115079	0.910614	-3.07965	1.93901
Tbx1	-1.92088	9.24231	-5.98409	0.000100881	0.00972024	1.68305	3.99619		Ms4a13	-0.433667	7.88575	-2.71377	0.0115155	0.910614	-3.08001	1.93872
Rnf220	-0.88272	10.3095	-5.98135	0.000101271	0.00972024	1.67927	3.99451		Gm9880	-0.6935	6.8745	-2.71284	0.0115406	0.910614	-3.08116	1.93777
Slc6a8	-1.08477	13.1857	-5.96583	0.000103517	0.00981138	1.65781	3.98499		Tbc1d10c	-0.251167	9.7745	-2.70852	0.0116585	0.910614	-3.08653	1.93336
Eng	-1.34106	10.704	-5.9607	0.000104271	0.00981138	1.65071	3.98184		Wibg	-0.1615	9.77875	-2.70629	0.0117199	0.910614	-3.08931	1.93108
Agrn	-0.853491	7.12695	-5.96055	0.000104294	0.00981138	1.65049	3.98174		Il1r1	-0.29225	9.88046	-2.70607	0.011726	0.910614	-3.08958	1.93085
Rara	-0.776177	8.49361	-5.96048	0.000104304	0.00981138	1.6504	3.9817		H2-t9	-0.14975	6.93571	-2.70542	0.0117437	0.910614	-3.09038	1.9302
Qk	-0.849188	14.8313	-5.94179	0.000107101	0.00997361	1.6245	3.97021		AY512938	0.233833	8.46467	2.70378	0.0117891	0.910614	-3.09242	1.92852
Fbxo31	-1.14656	10.3841	-5.92317	0.000109969	0.0101973	1.59862	3.95873		Nudt7	0.27925	9.56004	2.70325	0.0118038	0.910614	-3.09308	1.92798
Camta2	-1.1987	8.58778	-5.90136	0.000113431	0.01043	1.56826	3.94527		Gm12253	-0.33575	8.36896	-2.7015	0.0118524	0.910614	-3.09526	1.92619
Trp53inp2	-1.19948	13.2028	-5.89419	0.000114595	0.0104863	1.55826	3.94083		Map4k3	-0.252083	13.5431	-2.69885	0.0119264	0.910614	-3.09855	1.92349
Ubqln2	-0.794472	8.64362	-5.89171	0.000115002	0.0104863	1.55479	3.9393		Stap2	0.282417	9.75521	2.69874	0.0119296	0.910614	-3.09869	1.92337
Klhl33	-0.921733	9.85533	-5.87989	0.000116955	0.0106201	1.53829	3.93198		Cenpc1	0.243833	8.47192	2.69769	0.0119588	0.910614	-3.09998	1.92231
Acacb	-1.0018	9.90418	-5.87286	0.000118134	0.0106828	1.52846	3.92763		AI314976	0.4065	8.1035	2.69656	0.0119907	0.910614	-3.10139	1.92116
Cdk2	0.862097	8.34564	5.86606	0.000119287	0.0107427	1.51895	3.92341		Dsg1b	0.297	8.34742	2.69335	0.0120813	0.910614	-3.10537	1.91789
Cluh	-0.929322	12.2307	-5.8607	0.000120203	0.0107808	1.51145	3.92008		Cd209f	0.365417	8.95171	2.69184	0.0121244	0.910614	-3.10725	1.91634
Rnpepl1	-0.853185	9.59487	-5.85562	0.000121078	0.010815	1.50434	3.91693		Alpl	0.284417	9.52146	2.69077	0.0121547	0.910614	-3.10858	1.91526
Scaf1	-1.04113	7.67243	-5.84185	0.000123487	0.0109469	1.48503	3.90838		Dld	0.184333	12.1747	2.68993	0.0121785	0.910614	-3.10961	1.9144
Pddc1	0.745397	6.71106	5.84147	0.000123555	0.0109469	1.48449	3.90814		Arpp19	0.273083	10.2054	2.68962	0.0121876	0.910614	-3.11001	1.91408
Igf2	-0.959531	9.8498	-5.83494	0.000124715	0.0109735	1.47532	3.90408		Hmgb1	-0.218083	12.3088	-2.68687	0.0122663	0.910614	-3.11341	1.91129
Ccrl2	0.802973	7.80072	5.83134	0.00012536	0.0109735	1.47027	3.90184		D19Wsu162e	-0.342	12.7947	-2.68333	0.0123686	0.910614	-3.1178	1.90768
Gsk3a	-0.824222	10.0352	-5.82412	0.000126664	0.0110347	1.46012	3.89735		Strn	0.27375	9.16646	2.6795	0.0124799	0.910614	-3.12254	1.90379
Stk40	-0.895266	10.0458	-5.8187	0.000127653	0.0110347	1.45249	3.89397		Zfp825	0.19025	9.40196	2.67932	0.0124853	0.910614	-3.12277	1.9036
Sema7a	-0.885919	8.52277	-5.81769	0.000127838	0.0110347	1.45107	3.89334		5730437N04Rik	-0.19375	10.7175	-2.67909	0.0124918	0.910614	-3.12305	1.90337
Gm17482	-1.22503	7.6285	-5.81639	0.000128076	0.0110347	1.44925	3.89253		Mog	-0.257083	8.12312	-2.67905	0.012493	0.910614	-3.1231	1.90333
Sln	0.822276	11.1936	5.81245	0.000128802	0.0110537	1.44371	3.89008		Tcte3	-0.157917	8.37729	-2.67905	0.0124931	0.910614	-3.1231	1.90333
Wbp2	-1.12721	8.7785	-5.77992	0.00013497	0.0114929	1.39782	3.86976		Syngr4	-0.1955	8.57742	-2.67735	0.0125429	0.910614	-3.12521	1.9016
Pnrc1	-1.03434	13.0652	-5.76657	0.000137591	0.0116097	1.37895	3.86141		Calcr	-0.286333	9.672	-2.67243	0.0126882	0.910614	-3.1313	1.8966
Sox9	-0.905671	8.56955	-5.76501	0.000137902	0.0116097	1.37673	3.86043		Tnfsf13	-0.441167	8.43075	-2.66914	0.012786	0.910614	-3.13536	1.89326
Zfp933	-0.930919	9.47263	-5.76485	0.000137932	0.0116097	1.37652	3.86033		Zglp1	-0.1255	10.9778	-2.66721	0.012844	0.910614	-3.13775	1.8913
Cyp3a25	-0.84996	6.78223	-5.75733	0.000139437	0.0116913	1.36587	3.85562		Hist1h2ac	-0.253417	6.08863	-2.66694	0.0128518	0.910614	-3.13808	1.89103
Srf	-1.56168	8.96681	-5.74993	0.000140936	0.011731	1.35538	3.85098		Itm2a	-0.240083	11.4453	-2.66517	0.0129051	0.910614	-3.14027	1.88924
Atg9a	-1.02363	11.4237	-5.7497	0.000140982	0.011731	1.35506	3.85084		E130018O15Rik	-0.332667	7.40408	-2.66272	0.0129791	0.910614	-3.14329	1.88675
Fndc5	-1.16375	11.0284	-5.73984	0.000143004	0.0118542	1.34107	3.84465		B3galt6	-0.297917	7.54246	-2.66121	0.0130253	0.910614	-3.14517	1.88521
Selo	-0.780291	8.15612	-5.73622	0.000143754	0.0118714	1.33594	3.84238		Cyb5d1	0.312583	9.48979	2.66074	0.0130393	0.910614	-3.14574	1.88475
Fgfrl1	-0.808081	10.219	-5.72418	0.000146281	0.0120275	1.31883	3.83481		Dirc2	-0.221917	11.8008	-2.65833	0.0131129	0.910614	-3.14871	1.8823
Rps19	0.877734	10.2486	5.722	0.000146744	0.0120275	1.31573	3.83344		4930422I07Rik	0.288333	8.49917	2.65765	0.0131338	0.910614	-3.14956	1.88161
Dctn1	-0.933166	9.39196	-5.70436	0.000150545	0.0121868	1.29062	3.82233		9530068E07Rik	-0.24425	11.8907	-2.65693	0.0131559	0.910614	-3.15045	1.88088
Sdc3	-1.26953	8.19882	-5.70244	0.000150964	0.0121868	1.28789	3.82113		Rps23	0.120917	11.8503	2.65529	0.0132064	0.910614	-3.15247	1.87922
Bub1b	0.998678	6.83161	5.70238	0.000150977	0.0121868	1.2878	3.82109		Cacnb1	-0.20075	12.3565	-2.65486	0.0132196	0.910614	-3.153	1.87878
Alpl	-0.892829	9.07201	-5.70069	0.000151348	0.0121868	1.28539	3.82002		Slc39a6	-0.197917	8.49079	-2.65115	0.0133343	0.910614	-3.15757	1.87503
Tmem8b	-0.784548	7.7601	-5.70012	0.000151472	0.0121868	1.28459	3.81967		Erf	0.1465	8.80292	2.65046	0.0133558	0.910614	-3.15842	1.87433
Amer1	0.922675	8.21868	5.68059	0.000155831	0.012481	1.25672	3.80735		A930038C07Rik	-0.274167	7.14425	-2.6482	0.0134263	0.910614	-3.16121	1.87204
Ybx3	-1.00379	13.5142	-5.67866	0.00015627	0.012481	1.25396	3.80613		Wrap53	-0.395833	9.00158	-2.64814	0.0134281	0.910614	-3.16128	1.87199
Ints1	-1.21245	8.95543	-5.67612	0.000156847	0.0124816	1.25033	3.80452		Spag8	-0.189167	10.2733	-2.64683	0.0134692	0.910614	-3.16289	1.87066
Gm14305	-2.76058	9.61	-5.66923	0.000158428	0.0125109	1.24048	3.80017		Gm10375	0.30625	6.54579	2.64536	0.0135155	0.910614	-3.16471	1.86917
Nudt3	-0.911745	11.4337	-5.66699	0.000158945	0.0125109	1.23728	3.79875		Rpa2	-0.22175	9.28529	-2.64446	0.0135439	0.910614	-3.16582	1.86826
Ube2o	-0.817623	8.58021	-5.66529	0.00015934	0.0125109	1.23484	3.79768		Kcnmb3	-0.717167	8.30667	-2.64444	0.0135444	0.910614	-3.16584	1.86824
Ddx54	-0.808919	8.55568	-5.66459	0.000159502	0.0125109	1.23384	3.79723		Il11	-0.202	8.14267	-2.64183	0.0136269	0.910614	-3.16905	1.8656
Klf9	-0.77552	12.4858	-5.6581	0.000161017	0.0125846	1.22455	3.79313		Actrt1	-0.146	6.79	-2.63995	0.0136869	0.910614	-3.17138	1.8637
Kank2	-0.826909	8.22145	-5.6421	0.000164816	0.0128119	1.20163	3.783		Magea9-ps	-0.157667	5.9125	-2.63971	0.0136943	0.910614	-3.17166	1.86346
Zfp385a	-1.28574	8.38342	-5.64094	0.000165096	0.0128119	1.19997	3.78226		Nhlrc4	-0.18275	8.23612	-2.63914	0.0137125	0.910614	-3.17236	1.86288
Hpcal1	-0.817675	8.91637	-5.63038	0.000167662	0.0129307	1.18481	3.77557		A630033H20Rik	0.224417	5.62596	2.63838	0.0137369	0.910614	-3.17331	1.86211
Tomm40	-1.14218	7.84411	-5.62791	0.000168269	0.0129307	1.18126	3.774		Nipsnap3b	0.257417	7.89013	2.63805	0.0137474	0.910614	-3.17371	1.86178
Slc25a42	-0.878147	9.24276	-5.62603	0.000168732	0.0129307	1.17855	3.7728		Spsb2	-0.184333	8.74358	-2.63789	0.0137526	0.910614	-3.17391	1.86162
Oplah	-0.9433	7.93363	-5.62087	0.000170009	0.0129307	1.17114	3.76953		Pde3a	-0.245667	9.006	-2.63722	0.013774	0.910614	-3.17473	1.86094
Tmcc2	-1.00494	8.20686	-5.6204	0.000170126	0.0129307	1.17046	3.76923		Myh9	-0.20675	12.1764	-2.63573	0.0138217	0.910614	-3.17656	1.85944
Zdhhc18	-0.99673	8.72307	-5.61762	0.00017082	0.012935	1.16646	3.76746		Tap1	-0.16675	9.71604	-2.6348	0.0138516	0.910614	-3.1777	1.8585
Mcl1	-0.715398	11.9672	-5.60652	0.000173617	0.0130814	1.15049	3.76041		C1orf173	-0.246583	8.72937	-2.63295	0.0139115	0.910614	-3.17999	1.85663
C330013J21Rik	-1.08958	8.34976	-5.60521	0.000173949	0.0130814	1.14861	3.75958		Xlr4b	-0.377333	6.71883	-2.63106	0.0139728	0.910614	-3.18231	1.85472
Gys1	-0.746291	13.792	-5.59935	0.000175449	0.0131491	1.14017	3.75585		Cbx4	-0.248333	9.53317	-2.63028	0.0139978	0.910614	-3.18326	1.85394
Khdrbs1	-0.779081	9.67386	-5.5931	0.000177064	0.0131984	1.13116	3.75187		Fam83b	-0.242083	6.74763	-2.63023	0.0139996	0.910614	-3.18333	1.85389
Znrf3	-0.870988	8.27395	-5.59123	0.000177551	0.0131984	1.12846	3.75068		Mzt1	0.2735	10.687	2.62972	0.0140161	0.910614	-3.18395	1.85337
Gtpbp1	-0.778512	9.66092	-5.58957	0.000177982	0.0131984	1.12607	3.74962		Rabggtb	0.169417	10.4997	2.6296	0.01402	0.910614	-3.1841	1.85325
Slc50a1	0.727363	8.31373	5.58752	0.00017852	0.0131984	1.12311	3.74831		Mir433	-0.171667	7.0735	-2.6255	0.0141541	0.910614	-3.18914	1.84912
Dad1	0.886191	12.6029	5.57845	0.000180912	0.0133303	1.11001	3.74253		Olfr658	-0.17275	8.09713	-2.62343	0.0142224	0.910614	-3.19168	1.84703
Dyrk1a	-0.901602	11.1783	-5.57577	0.000181624	0.0133378	1.10615	3.74083		Nudt22	-0.291583	9.64312	-2.62037	0.0143236	0.910614	-3.19543	1.84395
Myo5c	0.821887	8.47309	5.55839	0.000186325	0.0136029	1.08101	3.72973		Gm5089	-0.227917	7.65696	-2.62015	0.0143309	0.910614	-3.1957	1.84373
Znrf2	-0.843543	11.1616	-5.5562	0.000186926	0.0136029	1.07784	3.72833		Irf9	0.246667	9.45825	2.62014	0.0143313	0.910614	-3.19572	1.84371
Pde3a	-0.97977	8.83814	-5.55557	0.000187099	0.0136029	1.07693	3.72793		Defb5	0.214083	4.92504	2.61988	0.0143399	0.910614	-3.19603	1.84345
Nes	-0.773197	7.84522	-5.55206	0.000188069	0.0136281	1.07185	3.72568		Ap2m1	0.143	11.2138	2.61783	0.0144083	0.910614	-3.19855	1.84139
Crim1	-0.84483	12.4584	-5.54287	0.000190629	0.0137681	1.05854	3.71981		Ccbe1	-0.254917	9.99179	-2.61543	0.0144888	0.910614	-3.2015	1.83897
Rere	-0.805907	11.1257	-5.54049	0.0001913	0.0137711	1.05509	3.71829		Phf11	-0.306083	7.38879	-2.61508	0.0145006	0.910614	-3.20193	1.83861
Prkce	-0.794169	8.40664	-5.52877	0.000194634	0.0139195	1.03808	3.71078		Fam171a2	-0.166667	12.6837	-2.6138	0.0145435	0.910614	-3.20349	1.83733
Prrc2b	-0.929	9.13503	-5.5223	0.000196503	0.0140074	1.02867	3.70663		Upk3b	-0.189167	10.7625	-2.61261	0.0145837	0.910614	-3.20495	1.83613
Triobp	-0.948024	8.57751	-5.51561	0.000198454	0.0141005	1.01895	3.70234		Ly6d	-0.178333	9.41775	-2.61224	0.0145964	0.910614	-3.20541	1.83575
Fam198b	0.829635	11.2333	5.50588	0.000201327	0.0142435	1.0048	3.6961		Mtap7d3	0.183583	7.84379	2.61086	0.0146429	0.910614	-3.20709	1.83437
Sppl2b	-0.921074	8.28914	-5.5044	0.000201767	0.0142435	1.00265	3.69515		Mrpl11	0.210833	9.63583	2.60909	0.0147032	0.910614	-3.20927	1.83259
Rpl28	0.877931	12.5283	5.49405	0.000204883	0.0144169	0.987565	3.68849		1700109F18Rik	-0.218	7.74308	-2.6073	0.0147641	0.910614	-3.21146	1.83079
P2rx7	0.870606	7.09122	5.48712	0.000206994	0.0145188	0.977471	3.68404		Lcn14	0.338833	8.202	2.60657	0.0147892	0.910614	-3.21236	1.83005
Fbrsl1	-1.07675	8.7771	-5.4722	0.000211622	0.0147955	0.955696	3.67444		Prss32	-0.197583	8.18296	-2.6062	0.0148019	0.910614	-3.21281	1.82968
Gtf2h3	0.702995	8.27509	5.46784	0.000212995	0.0147955	0.949328	3.67163		Rarg	-0.19225	9.86721	-2.60508	0.0148402	0.910614	-3.21418	1.82856
Scd4	0.708797	6.27186	5.46666	0.000213371	0.0147955	0.94759	3.67086		C3ar1	0.317917	9.40171	2.60309	0.0149087	0.910614	-3.21661	1.82656
Ltbr	-0.688676	9.95246	-5.4656	0.000213706	0.0147955	0.946045	3.67018		Ypel4	-0.277083	9.54104	-2.60093	0.0149834	0.910614	-3.21926	1.82439
Flcn	-0.879456	11.2578	-5.46357	0.00021435	0.0147955	0.943084	3.66888		AA388235	0.344833	6.60717	2.59655	0.0151359	0.910614	-3.22461	1.81999
Eln	-0.85409	8.90419	-5.46155	0.000214995	0.0147955	0.940122	3.66757		Ikzf2	-0.217083	10.33	-2.59117	0.0153251	0.910614	-3.23118	1.8146
Plpp7	-0.84677	9.36018	-5.45539	0.000216971	0.0148846	0.931111	3.6636		Fgf5	-0.190167	8.754	-2.591	0.0153311	0.910614	-3.23139	1.81443
Ppt1	0.785456	9.35155	5.44637	0.000219898	0.0149914	0.917912	3.65778		Btbd1	0.1975	11.6183	2.58963	0.0153798	0.910614	-3.23307	1.81305
Myo18a	-0.94024	10.0807	-5.42891	0.000225687	0.0153383	0.892312	3.64649		Acat1	0.165833	12.7003	2.5873	0.0154626	0.910614	-3.23591	1.81072
Ano8	-0.88759	6.5633	-5.42332	0.000227575	0.0153914	0.884103	3.64287		Gpsm1	-0.22025	11.4583	-2.58661	0.0154873	0.910614	-3.23676	1.81002
Lgi1	-0.785117	11.6195	-5.42155	0.000228176	0.0153914	0.881505	3.64173		Pbxip1	-0.182083	11.9205	-2.58652	0.0154905	0.910614	-3.23686	1.80993
Dock2	0.910635	7.09689	5.42037	0.000228578	0.0153914	0.87977	3.64097		Bahd1	0.259667	9.04317	2.58598	0.0155097	0.910614	-3.23752	1.8094
Gm21962	-0.751756	13.4401	-5.41046	0.000231979	0.0155725	0.865216	3.63455		Cd207	-0.245083	7.77196	-2.58505	0.0155433	0.910614	-3.23866	1.80846
Tcea3	-0.679157	12.4049	-5.4042	0.000234157	0.0156706	0.856009	3.63049		Chordc1	0.235917	10.7802	2.58148	0.0156715	0.910614	-3.24301	1.80489
Hnrnpul1	-0.855774	11.1763	-5.3918	0.000238537	0.0159151	0.837741	3.62244		Gpr141	-0.53575	7.21571	-2.57888	0.0157657	0.910614	-3.24618	1.80229
Dirc2	-0.750726	11.2	-5.37947	0.000242975	0.0161619	0.819573	3.61444		Fam98a	-0.132417	10.4776	-2.57687	0.015839	0.910614	-3.24863	1.80027
Ldb2	0.704274	9.13979	5.37128	0.000245974	0.0161866	0.807481	3.60911		Atg2a	-0.239333	10.2884	-2.57516	0.0159014	0.910614	-3.25071	1.79856
Ly6e	0.688482	12.2815	5.371	0.000246077	0.0161866	0.807066	3.60893		Tnp1	-0.176583	6.91404	-2.57135	0.0160415	0.910614	-3.25536	1.79475
Vmn1r79	1.08472	7.56231	5.37062	0.000246217	0.0161866	0.806507	3.60868		Pfkl	-0.210917	10.316	-2.57109	0.016051	0.910614	-3.25567	1.7945
Fbrs	-0.877257	8.77045	-5.36986	0.000246498	0.0161866	0.805381	3.60819		Chi3l4	-0.26575	7.48121	-2.57005	0.0160896	0.910614	-3.25694	1.79345
Sh2b3	-1.03572	7.33594	-5.36669	0.000247669	0.0161866	0.800709	3.60613		Mpeg1	0.225167	7.43633	2.56839	0.0161512	0.910614	-3.25896	1.7918
Spg7	-0.891169	8.19565	-5.36638	0.000247784	0.0161866	0.80025	3.60593		Zfp94	-0.198083	8.69421	-2.56733	0.0161904	0.910614	-3.26024	1.79074
Ubap2	-0.79567	11.6556	-5.35583	0.000251735	0.0163095	0.784656	3.59906		Gzme	-0.430167	8.61717	-2.56691	0.0162064	0.910614	-3.26076	1.79031
Snai3	-1.14822	9.88492	-5.35555	0.00025184	0.0163095	0.784244	3.59888		Crtc1	-0.257583	10.8307	-2.56591	0.0162434	0.910614	-3.26197	1.78932
Abcb8	-0.781472	8.96686	-5.35539	0.000251902	0.0163095	0.784001	3.59877		Rxfp3	-0.368417	7.94254	-2.56414	0.0163098	0.910614	-3.26413	1.78755
Ski	-0.875508	8.73235	-5.35317	0.000252742	0.0163157	0.780717	3.59732		Caps2	-0.350583	8.46621	-2.56308	0.0163497	0.910614	-3.26542	1.78649
Carm1	-0.83521	10.483	-5.35092	0.000253596	0.0163227	0.777389	3.59586		Mid2	0.19525	9.80779	2.56252	0.0163705	0.910614	-3.26609	1.78594
Mylk2	-0.999584	11.1204	-5.34249	0.000256825	0.016482	0.764916	3.59036		Psg23	-0.40825	7.54421	-2.55917	0.0164973	0.910614	-3.27017	1.78259
Capn1	-0.812851	9.10393	-5.32983	0.000261759	0.0167495	0.746148	3.5821		Pomc	-0.157333	7.83058	-2.55873	0.0165139	0.910614	-3.27071	1.78215
Dmwd	-1.32913	9.27487	-5.32118	0.000265185	0.0169193	0.733321	3.57645		Mrpl44	-0.191833	9.292	-2.55849	0.0165228	0.910614	-3.27099	1.78192
Slc9a2	-0.877726	10.4594	-5.31121	0.000269196	0.0171252	0.718516	3.56993		1200009I06Rik	-0.274	9.77058	-2.55778	0.01655	0.910614	-3.27186	1.7812
Kidins220	-0.807979	11.0995	-5.30869	0.000270221	0.0171406	0.714768	3.56828		Slco1a5	-0.535	6.98133	-2.55745	0.0165625	0.910614	-3.27226	1.78087
Zc3h7b	-1.04155	9.12614	-5.29922	0.000274103	0.0173067	0.700697	3.56209		Fam151a	-0.257167	8.45875	-2.55659	0.0165953	0.910614	-3.27331	1.78001
Them6	-0.726531	7.31062	-5.29845	0.00027442	0.0173067	0.699554	3.56158		Col9a2	-0.228333	10.3455	-2.55588	0.0166221	0.910614	-3.27416	1.77931
Xpnpep3	0.668872	7.79177	5.28488	0.000280097	0.0176139	0.679353	3.55269		Adipor2	-0.172167	12.3762	-2.55426	0.0166843	0.910614	-3.27614	1.77769
Chst15	0.815841	9.44025	5.28017	0.000282099	0.017689	0.672326	3.5496		74222	0.4975	7.033	2.5538	0.0167017	0.910614	-3.27669	1.77724
Pacsin3	-0.810096	11.268	-5.27697	0.000283463	0.0177238	0.667564	3.5475		Vsnl1	-0.215167	8.00117	-2.54738	0.0169494	0.910614	-3.28447	1.77085
Arhgap18	1.00174	10.0709	5.27296	0.000285186	0.0177807	0.661585	3.54487		Tube1	-0.199083	9.52704	-2.54411	0.017077	0.910614	-3.28844	1.76759
Stom	0.74482	11.4374	5.25732	0.000292016	0.0181033	0.638231	3.53459		Hist1h2bp	-0.494417	7.02779	-2.54116	0.0171928	0.910614	-3.29202	1.76465
Gm17402	-0.88773	11.6904	-5.25429	0.000293357	0.0181351	0.633709	3.5326		5530400C23Rik	0.302833	6.3085	2.54023	0.0172296	0.910614	-3.29315	1.76372
Plekho2	0.816324	7.87973	5.2516	0.000294555	0.0181579	0.629687	3.53083		Gnb3	-0.343083	9.66762	-2.53864	0.0172924	0.910614	-3.29507	1.76215
Aplnr	0.929845	8.38712	5.24869	0.000295856	0.0181869	0.625335	3.52892		Tnfrsf11b	-0.2395	9.40025	-2.53697	0.0173586	0.910614	-3.29709	1.76048
Mark1	-0.7508	8.46401	-5.24206	0.000298843	0.0183048	0.61542	3.52456		Ace	0.180583	11.0523	2.53339	0.0175014	0.910614	-3.30143	1.75693
Trim7	-1.00479	9.80983	-5.24073	0.000299448	0.0183048	0.613426	3.52368		Tcte1	-0.208167	8.06183	-2.53245	0.017539	0.910614	-3.30256	1.756
Ets2	0.928565	9.90971	5.23875	0.000300347	0.0183086	0.610466	3.52238		Vmn1r86	-0.17625	8.17804	-2.53139	0.0175816	0.910614	-3.30384	1.75494
Pygo2	-0.76682	7.24667	-5.23235	0.00030328	0.0183782	0.600872	3.51816		Prosc	-0.18625	11.8577	-2.53127	0.0175862	0.910614	-3.30398	1.75483
Ctbp1	-0.759034	10.39	-5.23187	0.000303502	0.0183782	0.600151	3.51784		Ftsj1	-0.21925	11.0137	-2.53118	0.01759	0.910614	-3.3041	1.75473
Ksr1	-1.26993	10.6822	-5.23077	0.000304008	0.0183782	0.598505	3.51711		Vmn1r206	0.163	4.92117	2.53058	0.0176142	0.910614	-3.30482	1.75414
Stk11	-0.897716	11.4672	-5.22679	0.000305851	0.0184387	0.59254	3.51449		Rheb	0.150333	11.6912	2.52898	0.0176788	0.910614	-3.30676	1.75255
Rnf141	0.67742	10.698	5.22051	0.000308779	0.018564	0.583135	3.51035		Tmem106b	0.200667	11.5039	2.52815	0.017712	0.910614	-3.30775	1.75173
Foxo1	-0.82135	9.96534	-5.21758	0.000310157	0.0185958	0.578738	3.50842		Wdr65	-0.38425	8.36954	-2.52527	0.0178292	0.910614	-3.31124	1.74887
Ccnk	-0.851964	11.369	-5.20712	0.000315129	0.0188423	0.563036	3.50151		Pygb	-0.31075	11.5868	-2.52421	0.0178721	0.910614	-3.31251	1.74782
Hhatl	-0.869045	8.96368	-5.20253	0.000317336	0.0189225	0.556147	3.49848		Ppfibp1	-0.182	11.0209	-2.52049	0.0180248	0.910614	-3.31701	1.74413
Bag3	-0.807607	11.5109	-5.19435	0.000321312	0.0191076	0.543851	3.49307		Cenph	-0.196833	7.90708	-2.51992	0.0180482	0.910614	-3.3177	1.74357
Pim3	-0.780143	7.8859	-5.18794	0.000324467	0.0192006	0.5342	3.48883		Slc25a31	-0.230167	8.07775	-2.51894	0.0180886	0.910614	-3.31888	1.7426
Map2k2	-0.789991	8.89447	-5.18598	0.000325436	0.0192006	0.531257	3.48753		Nlrp4a	-0.356583	6.92129	-2.51852	0.0181061	0.910614	-3.31939	1.74218
Urgcp	-0.750756	9.51692	-5.18579	0.000325532	0.0192006	0.530964	3.48741		Msln	-0.200833	9.43792	-2.5183	0.0181149	0.910614	-3.31965	1.74196
Nr4a3	-1.94811	10.1986	-5.1835	0.000326671	0.0192006	0.527517	3.48589		Boll	-0.219333	10.0592	-2.51606	0.0182076	0.910614	-3.32235	1.73975
Shisa4	-0.950836	9.54355	-5.18231	0.000327263	0.0192006	0.525728	3.4851		Gm9990	0.159	6.68467	2.51555	0.0182291	0.910614	-3.32297	1.73924
Gm21897	-0.747842	13.2203	-5.17636	0.000330245	0.0193237	0.51677	3.48116		Foxj1	-0.299417	8.31254	-2.5136	0.0183101	0.910614	-3.32532	1.73731
Cic	-0.877604	8.09166	-5.16755	0.000334717	0.0195332	0.503486	3.47532		A2m	-0.175583	10.7405	-2.5109	0.0184231	0.910614	-3.32857	1.73464
Ucn	-0.694246	7.83052	-5.16563	0.000335695	0.0195382	0.500603	3.47405		A630024P14Rik	-0.175083	9.01362	-2.50987	0.0184662	0.910614	-3.32981	1.73362
Znrf1	-1.03279	10.9544	-5.15682	0.000340246	0.0196784	0.487301	3.46821		Ttc18	0.25725	8.70029	2.50859	0.0185205	0.910614	-3.33136	1.73235
Sema4d	-0.792015	7.53957	-5.1561	0.000340619	0.0196784	0.48622	3.46773		Kcnh4	-0.198	9.39733	-2.50478	0.0186818	0.910614	-3.33594	1.72858
Larp1	-0.902051	11.371	-5.15575	0.000340803	0.0196784	0.485687	3.4675		Zfp804b	-0.927083	6.40554	-2.50391	0.0187189	0.910614	-3.33699	1.72772
Gpx8	0.732854	8.34208	5.15378	0.000341829	0.0196858	0.482716	3.46619		Tspan7	-0.21	11.9437	-2.50251	0.0187783	0.910614	-3.33867	1.72634
Sod1	0.688877	11.5777	5.14779	0.000344975	0.0198148	0.473667	3.46221		Sprr2h	-0.152917	6.81671	-2.50249	0.0187793	0.910614	-3.3387	1.72632
Tgm2	-0.914568	9.21193	-5.14399	0.000346987	0.0198782	0.467923	3.45969		Rgmb	0.151333	10.3079	2.50129	0.0188305	0.910614	-3.34014	1.72514
Olfr175-ps1	-0.66364	7.08676	-5.12634	0.000356493	0.0203694	0.441221	3.44795		9130014G24Rik	-0.293	8.27825	-2.49787	0.0189778	0.910614	-3.34425	1.72175
Adamts9	0.783584	9.38423	5.10792	0.000366706	0.0208984	0.413311	3.43568		Ubr4	-0.180917	12.7196	-2.49735	0.0189998	0.910614	-3.34487	1.72125
Scaf4	-0.755696	11.1095	-5.09857	0.000372008	0.0211258	0.399127	3.42945		Trib2	0.198667	9.90817	2.49643	0.0190399	0.910614	-3.34598	1.72034
Dtx3	-0.702568	7.92263	-5.09749	0.000372627	0.0211258	0.397484	3.42873		Prm3	-0.220333	9.40175	-2.49577	0.0190682	0.910614	-3.34677	1.71969
Prune2	0.779624	10.7899	5.09011	0.00037688	0.0213118	0.386266	3.4238		Pxk	-0.19025	11.0709	-2.4938	0.0191541	0.910614	-3.34914	1.71774
Tyrobp	0.697342	6.53879	5.08403	0.00038042	0.0213948	0.377027	3.41974		Dll4	-0.262333	10.9232	-2.49321	0.0191796	0.910614	-3.34985	1.71716
Gimap6	0.950409	8.71217	5.08347	0.000380749	0.0213948	0.376172	3.41936		Astn2	0.3235	9.52692	2.49297	0.0191899	0.910614	-3.35013	1.71693
Acads	-0.880235	9.29445	-5.08233	0.000381417	0.0213948	0.37444	3.4186		Cntnap3	-0.427917	7.62763	-2.49037	0.0193035	0.910614	-3.35325	1.71436
Ppp1r2	-0.758123	11.7397	-5.07938	0.000383152	0.0213948	0.369955	3.41663		Olfr135	0.227833	5.328	2.4901	0.0193156	0.910614	-3.35358	1.71409
Dpy19l3	1.03579	8.41541	5.07924	0.000383237	0.0213948	0.369737	3.41653		Vmn1r236	-0.129833	6.07975	-2.48969	0.0193335	0.910614	-3.35407	1.71369
Mios	0.648467	7.96277	5.0745	0.00038604	0.0214414	0.362533	3.41337		Zfp462	-0.28925	11.2588	-2.48952	0.0193409	0.910614	-3.35427	1.71352
Gna12	-0.886642	10.3636	-5.07239	0.000387299	0.0214414	0.359315	3.41195		Oas2	-0.43075	9.37571	-2.48932	0.0193496	0.910614	-3.35451	1.71333
Slco3a1	-0.814044	10.7574	-5.07177	0.000387666	0.0214414	0.358379	3.41154		Patl2	-0.182083	9.99462	-2.48869	0.0193776	0.910614	-3.35528	1.7127
Irf2bpl	-0.686065	7.90725	-5.06881	0.00038944	0.0214414	0.353866	3.40956		Bcl2l15	0.205833	7.60742	2.48727	0.0194402	0.910614	-3.35698	1.7113
Gm10322	-0.673089	8.26419	-5.06621	0.000391002	0.0214414	0.349909	3.40782		Gm6310	-0.25675	7.72204	-2.48718	0.0194441	0.910614	-3.35709	1.71121
Tcaf1	0.810458	7.52242	5.06605	0.000391102	0.0214414	0.349656	3.40771		Gja5	-0.228583	10.5904	-2.48691	0.0194561	0.910614	-3.35741	1.71094
Reep6	-0.986618	8.47687	-5.06475	0.000391884	0.0214414	0.34768	3.40684		Kank1	-0.21375	10.1129	-2.48673	0.019464	0.910614	-3.35763	1.71077
Zfp11	0.647002	9.3473	5.06471	0.000391911	0.0214414	0.347614	3.40681		Nlrp4f	-0.298583	10.1091	-2.48547	0.0195196	0.910614	-3.35914	1.70953
Bcl9l	-0.996959	7.92906	-5.0585	0.00039568	0.0215048	0.338153	3.40266		2310028H24Rik	-0.179917	10.0666	-2.48377	0.0195947	0.910614	-3.36117	1.70786
Jag2	-0.991398	8.81689	-5.05801	0.000395977	0.0215048	0.33741	3.40233		5730471H19Rik	-0.156333	7.34675	-2.48346	0.0196089	0.910614	-3.36155	1.70755
Sh2b1	-0.778748	7.61886	-5.05794	0.000396018	0.0215048	0.33731	3.40229		Idi1	0.145917	8.38146	2.48333	0.0196145	0.910614	-3.3617	1.70742
Fam120a	-0.909931	11.425	-5.05473	0.000397988	0.0215583	0.332403	3.40013		Pigt	0.141333	11.1655	2.48294	0.0196318	0.910614	-3.36217	1.70704
Inppl1	-0.947659	11.3522	-5.04986	0.000400989	0.0216618	0.324976	3.39687		Klhl3	-0.25	9.50492	-2.48059	0.0197366	0.910614	-3.36498	1.70473
Cidec	0.899352	8.94757	5.03333	0.000411359	0.0221184	0.299733	3.38578		Ncbp1	-0.176	10.9906	-2.48048	0.0197418	0.910614	-3.36512	1.70461
Rpl3	0.738259	10.7411	5.024	0.000417337	0.0223848	0.28547	3.37951		Olfr1134	0.342917	4.72513	2.47944	0.0197882	0.910614	-3.36636	1.70359
Ankrd13c	-0.65701	9.60668	-5.02208	0.000418577	0.0223964	0.282536	3.37823		Tm9sf1	0.154917	9.98387	2.47873	0.0198202	0.910614	-3.36722	1.70289
Fbln5	1.08767	9.43166	5.0092	0.000427006	0.0227917	0.262822	3.36957		Ano8	-0.197083	9.54854	-2.47853	0.0198292	0.910614	-3.36746	1.70269
Ubald1	-0.769762	9.29027	-5.00639	0.000428873	0.022813	0.258507	3.36767		Serpina1a	-0.272083	10.508	-2.47815	0.0198461	0.910614	-3.36791	1.70232
Zswim8	-0.769766	8.40863	-5.00546	0.00042949	0.022813	0.257084	3.36705		Vmn1r121	0.47425	4.33904	2.47773	0.0198651	0.910614	-3.36841	1.70191
Map3k6	-0.815428	6.70897	-5.00318	0.000431008	0.0228151	0.253595	3.36551		Aasdh	-0.24025	9.58071	-2.47746	0.0198772	0.910614	-3.36873	1.70165
Yy1	-0.693576	9.58336	-5.00227	0.000431615	0.0228151	0.252205	3.3649		Gm10726	0.139917	4.57754	2.47694	0.0199007	0.910614	-3.36936	1.70113
Tie1	-0.827569	8.45468	-4.99194	0.00043859	0.023128	0.23635	3.35794		Vmn2r99	0.249	4.31775	2.47552	0.0199648	0.910614	-3.37106	1.69974
BC028528	0.903326	7.65682	4.98739	0.000441699	0.0231901	0.229365	3.35487		Nfrkb	-0.27275	10.5112	-2.4749	0.0199928	0.910614	-3.3718	1.69913
Nr1h2	-0.636732	8.96883	-4.98688	0.000442043	0.0231901	0.228594	3.35454		4930544G11Rik	-0.217417	6.04429	-2.47375	0.0200447	0.910614	-3.37317	1.698
Zfp385b	0.722312	8.71898	4.98557	0.000442947	0.0231901	0.226574	3.35365		Tagap1	0.51475	11.1483	2.47184	0.0201316	0.910614	-3.37546	1.69612
Tmem161a	-0.758093	9.18406	-4.9819	0.000445477	0.0232669	0.220942	3.35117		Mir208a	0.177417	5.42579	2.47135	0.0201541	0.910614	-3.37605	1.69564
Map4k2	-0.855535	7.62746	-4.97766	0.000448419	0.0233648	0.21443	3.34832		Gemin5	-0.294417	10.5317	-2.47027	0.0202033	0.910614	-3.37733	1.69458
Zfp628	-0.718677	6.59538	-4.97341	0.000451389	0.0234637	0.207901	3.34545		Neurod2	-0.31175	8.26129	-2.46815	0.0203002	0.910614	-3.37986	1.6925
Gna11	-0.65496	10.5945	-4.9691	0.000454428	0.0235657	0.201263	3.34253		Il15	0.2725	9.44317	2.46756	0.0203275	0.910614	-3.38057	1.69192
Akr1c14	0.675239	8.14703	4.96316	0.000458646	0.0237282	0.192125	3.33852		4930435E12Rik	-0.324667	7.60458	-2.46664	0.0203697	0.910614	-3.38167	1.69102
Wbscr17	-0.741908	8.51895	-4.94702	0.000470315	0.0242532	0.167273	3.32761		Gatad2b	-0.1665	12.5914	-2.46544	0.0204252	0.910614	-3.38311	1.68983
Wfs1	-0.888822	11.8656	-4.94607	0.000471012	0.0242532	0.165807	3.32697		Fbxl8	-0.226083	7.08913	-2.46473	0.0204581	0.910614	-3.38396	1.68913
Scn4b	-0.681666	12.228	-4.94393	0.000472584	0.0242771	0.16251	3.32552		Defb10	-0.17175	4.56554	-2.46404	0.0204897	0.910614	-3.38478	1.68846
Ptp4a3	-0.814883	14.1995	-4.93701	0.000477707	0.0244683	0.151844	3.32084		Huwe1	-0.15275	13.1231	-2.46322	0.0205281	0.910614	-3.38576	1.68765
Pbxip1	-0.855106	7.81913	-4.93556	0.000478795	0.0244683	0.149594	3.31985		Dsg4	-0.243417	9.26554	-2.46223	0.020574	0.910614	-3.38694	1.68668
Golm1	0.722982	7.55836	4.9344	0.00047966	0.0244683	0.147807	3.31907		1600014C10Rik	-0.141167	9.9975	-2.46167	0.0205998	0.910614	-3.38761	1.68614
Rgs2	1.29	7.68011	4.93055	0.000482546	0.0245569	0.141872	3.31646		Odf4	-0.218083	7.09213	-2.46054	0.0206524	0.910614	-3.38896	1.68503
4930481A15Rik	-0.986666	7.44387	-4.92785	0.000484583	0.0245569	0.137705	3.31463		Snx30	-0.2055	8.819	-2.45883	0.0207326	0.910614	-3.391	1.68335
Adipoq	1.49964	9.39701	4.92762	0.000484763	0.0245569	0.137337	3.31447		Dock8	-0.312	10.8613	-2.45845	0.02075	0.910614	-3.39145	1.68298
Nceh1	0.679804	13.2488	4.92304	0.000488239	0.0245963	0.130269	3.31137		4921511C20Rik	0.544667	5.86508	2.45755	0.0207927	0.910614	-3.39253	1.68209
Fem1a	-1.0982	10.9368	-4.92151	0.000489402	0.0245963	0.127914	3.31033		Ly86	0.22325	8.77496	2.45746	0.0207968	0.910614	-3.39264	1.682
Als2cl	-0.772716	6.35225	-4.92073	0.00049	0.0245963	0.126707	3.3098		Wdr44	-0.366167	10.2912	-2.45663	0.0208356	0.910614	-3.39362	1.68119
Sympk	-0.777051	10.1404	-4.92068	0.000490037	0.0245963	0.126631	3.30977		Vmn2r28	0.555083	7.86188	2.45446	0.0209381	0.910614	-3.39621	1.67906
Tnfrsf10b	0.747054	7.37212	4.91839	0.000491794	0.024628	0.12309	3.30822		Htt	-0.147417	10.2337	-2.45246	0.0210326	0.910614	-3.3986	1.67711
Itga6	0.732677	11.1266	4.91129	0.000497281	0.0248004	0.112113	3.3034		Flrt1	-0.155583	8.70262	-2.45152	0.021077	0.910614	-3.39971	1.67619
Atmin	-0.764686	10.0019	-4.90372	0.000503206	0.0249521	0.100392	3.29825		Zfp57	-0.282417	8.06446	-2.45105	0.0210997	0.910614	-3.40028	1.67572
Rnf31	-0.747373	7.5388	-4.90335	0.000503494	0.0249521	0.0998256	3.29801		Zw10	-0.176333	9.672	-2.44953	0.0211721	0.910614	-3.40209	1.67424
Rexo1	-0.747557	7.31645	-4.90225	0.000504363	0.0249521	0.0981189	3.29726		1600029I14Rik	0.271917	6.53096	2.44804	0.0212431	0.910614	-3.40386	1.67278
D930015E06Rik	0.724565	10.094	4.90131	0.000505108	0.0249521	0.0966593	3.29662		Pola2	-0.192083	10.0477	-2.44757	0.0212656	0.910614	-3.40442	1.67232
Wbp1l	-0.831687	12.9082	-4.89432	0.000510663	0.0251697	0.0858358	3.29187		Col6a3	-0.274	11.0531	-2.44743	0.0212724	0.910614	-3.40459	1.67218
Zbtb16	-0.821653	12.4904	-4.88529	0.000517932	0.0254706	0.0718483	3.28573		Tmem145	-0.235083	8.75713	-2.44729	0.0212791	0.910614	-3.40475	1.67205
Sox18	-1.04775	6.66279	-4.88014	0.000522131	0.0256195	0.0638579	3.28222		Chac2	0.1725	9.73708	2.44549	0.0213654	0.910614	-3.40689	1.67029
Nos1	-0.650084	9.07457	-4.87834	0.000523607	0.0256345	0.061063	3.28099		Ttc29	-0.2045	8.75708	-2.44417	0.0214291	0.910614	-3.40846	1.669
Pelp1	-0.858068	7.04879	-4.87054	0.000530051	0.0258921	0.0489576	3.27568		Ubxn11	-0.255583	8.01913	-2.44348	0.0214625	0.910614	-3.40929	1.66832
Emp3	0.974155	10.1079	4.86093	0.000538103	0.026224	0.034036	3.26913		Gm16496	-0.154167	7.19342	-2.44122	0.0215722	0.910614	-3.41198	1.66611
Trim44	-0.740044	9.16714	-4.85958	0.000539243	0.026224	0.0319412	3.26822		Gtf2h5	-0.149667	11.1066	-2.43961	0.0216503	0.910614	-3.41389	1.66454
Akirin2	-0.653529	11.2859	-4.8547	0.000543399	0.0262745	0.0243429	3.26488		Ucp1	-0.242	8.09733	-2.43934	0.0216633	0.910614	-3.41421	1.66428
Casp2	0.615581	8.17097	4.85458	0.000543502	0.0262745	0.0241546	3.2648		Tchp	-0.25425	10.099	-2.43924	0.0216685	0.910614	-3.41433	1.66417
Fzd7	-0.95181	9.50888	-4.85413	0.000543883	0.0262745	0.023462	3.26449		Plk4	-0.259583	9.34563	-2.43882	0.0216885	0.910614	-3.41482	1.66377
Robo4	-0.852479	7.86903	-4.84953	0.000547826	0.0264067	0.0163113	3.26136		Fam185a	0.173667	9.34792	2.43701	0.021777	0.910614	-3.41697	1.662
Nacc1	-0.806262	7.89735	-4.84797	0.00054917	0.0264133	0.0138862	3.26029		Uqcr11	0.274833	11.0922	2.43492	0.0218795	0.910614	-3.41945	1.65996
Egf	0.638353	8.81978	4.83535	0.000560181	0.026875	-0.00576489	3.25167		Rps6kc1	-0.180667	10.6643	-2.43437	0.0219071	0.910614	-3.42012	1.65942
Tle3	-0.660275	8.45806	-4.83417	0.000561225	0.026875	-0.00760798	3.25086		Ranbp3l	-0.177833	8.81758	-2.43397	0.0219266	0.910614	-3.42059	1.65903
Sema6c	-0.982341	8.25082	-4.83026	0.000564692	0.0269182	-0.0137031	3.24819		Asphd1	-0.186583	9.06296	-2.43217	0.0220152	0.910614	-3.42272	1.65728
Fzd9	-1.19205	9.97197	-4.82926	0.000565578	0.0269182	-0.0152548	3.24751		Zbtb16	-0.184167	12.0024	-2.43201	0.0220234	0.910614	-3.42292	1.65711
Jsrp1	-0.800634	9.14722	-4.82899	0.000565819	0.0269182	-0.015677	3.24732		Cnot3	-0.261083	10.1042	-2.43062	0.022092	0.910614	-3.42456	1.65576
Zfand3	-0.751473	11.2969	-4.81947	0.000574372	0.0272313	-0.0305297	3.24081		Ttll3	-0.235417	8.33779	-2.42924	0.0221609	0.910614	-3.4262	1.65441
Pdzd8	-0.728152	10.1536	-4.8189	0.000574889	0.0272313	-0.0314206	3.24042		Irg1	-0.16675	8.59788	-2.42913	0.0221662	0.910614	-3.42633	1.65431
Mgll	-0.697855	10.2027	-4.81726	0.000576376	0.0272428	-0.0339777	3.23929		Ccdc141	-0.45075	8.98912	-2.42909	0.0221683	0.910614	-3.42638	1.65427
Snta1	-0.725701	10.6326	-4.81538	0.000578085	0.0272647	-0.0369086	3.23801		Ints7	-0.345667	9.5795	-2.42885	0.0221801	0.910614	-3.42666	1.65404
Rpl38	0.845776	10.6994	4.81327	0.000580011	0.0272967	-0.0402018	3.23656		Ccdc130	-0.2035	9.69967	-2.42756	0.0222444	0.910614	-3.42819	1.65278
Zfp358	-0.706947	8.49829	-4.81093	0.000582155	0.0273048	-0.0438546	3.23496		Nek3	0.413417	8.03429	2.42718	0.0222633	0.910614	-3.42864	1.65241
Stmn1	0.773798	7.45913	4.81036	0.000582679	0.0273048	-0.0447446	3.23457		Pex19	0.189	11.451	2.42689	0.022278	0.910614	-3.42899	1.65212
Abi2	0.817356	9.32817	4.80445	0.000588138	0.0275017	-0.0539764	3.23052		Glrx	-0.340083	10.3167	-2.4268	0.0222823	0.910614	-3.42909	1.65204
Phf2	-1.00324	8.68428	-4.79139	0.000600395	0.028015	-0.0743982	3.22156		Svs6	-0.317167	5.93075	-2.42622	0.0223113	0.910614	-3.42978	1.65147
Cd38	0.676652	9.59195	4.78115	0.00061019	0.0283517	-0.0904198	3.21454		Snx18	0.142667	9.01883	2.42489	0.0223781	0.910614	-3.43136	1.65018
Trabd	-0.61137	8.66057	-4.78114	0.000610202	0.0283517	-0.09044	3.21453		Ythdc1	-0.178583	11.051	-2.42399	0.0224234	0.910614	-3.43242	1.6493
Rab6b	-0.705478	6.68155	-4.77908	0.000612192	0.0283526	-0.0936631	3.21311		Mrps21	-0.269083	12.1449	-2.42329	0.0224589	0.910614	-3.43326	1.64861
Romo1	0.813268	10.974	4.77844	0.000612813	0.0283526	-0.0946676	3.21267		Spdyb	-0.157417	9.02871	-2.4232	0.0224633	0.910614	-3.43336	1.64853
Chd7	-1.14251	10.3386	-4.77437	0.000616766	0.0284753	-0.101034	3.20988		E2f2	-0.22975	7.88521	-2.42276	0.0224854	0.910614	-3.43388	1.6481
Apobec1	0.708563	8.37554	4.76626	0.000624742	0.0287592	-0.113757	3.2043		Zfp40	0.348833	7.59258	2.42256	0.0224955	0.910614	-3.43412	1.6479
Cd93	0.682977	9.83075	4.76545	0.000625542	0.0287592	-0.115025	3.20374		Nfe2	-0.176167	10.0032	-2.4197	0.0226404	0.910614	-3.43751	1.64512
Tmem82	-0.649227	6.6657	-4.75783	0.000633143	0.0290476	-0.126984	3.1985		Phf21b	-0.429583	9.52562	-2.41904	0.0226736	0.910614	-3.43828	1.64448
Gpaa1	-0.949361	8.82594	-4.74885	0.000642219	0.0293997	-0.141078	3.19232		Sv2b	-0.288833	8.3885	-2.41885	0.0226832	0.910614	-3.43851	1.6443
Olfr10	0.673347	6.72722	4.74759	0.000643504	0.0293997	-0.143058	3.19145		Aktip	-0.193667	11.8927	-2.41608	0.0228246	0.910614	-3.44179	1.6416
Mtx3	0.628711	8.57061	4.74576	0.000645373	0.0294236	-0.145929	3.19019		BC089491	0.253583	7.62754	2.41551	0.0228539	0.910614	-3.44247	1.64104
Bloc1s3	-0.691727	7.50836	-4.73592	0.000655532	0.02979	-0.161396	3.18341		Fap	0.223833	9.6155	2.41509	0.0228751	0.910614	-3.44296	1.64064
Usf2	-0.741527	9.60791	-4.73528	0.000656201	0.02979	-0.162407	3.18296		Abcc12	-0.301167	9.57658	-2.41292	0.0229869	0.910614	-3.44553	1.63852
Dnm2	-0.664864	11.0677	-4.73404	0.000657492	0.02979	-0.164353	3.18211		Atp1a3	0.33475	9.66921	2.41291	0.0229875	0.910614	-3.44554	1.63851
Myc	-0.728178	7.95612	-4.7288	0.000662987	0.0298219	-0.172596	3.17849		Mid1	-0.35725	11.741	-2.40779	0.0232519	0.910614	-3.45158	1.63354
Bex1	0.679255	9.2087	4.7277	0.000664144	0.0298219	-0.174322	3.17774		Olfr1093	0.161417	5.91896	2.40773	0.0232553	0.910614	-3.45166	1.63348
Fam222b	-0.625248	8.92596	-4.72752	0.000664339	0.0298219	-0.174613	3.17761		Chmp2b	0.16925	10.4218	2.40613	0.0233387	0.910614	-3.45355	1.63192
Tceb2	0.781977	10.3913	4.72629	0.000665634	0.0298219	-0.176541	3.17676		Fbp2	0.35175	10.2968	2.40063	0.0236272	0.910614	-3.46004	1.62659
Crtc2	-0.740347	10.6007	-4.72559	0.000666373	0.0298219	-0.17764	3.17628		Npm3-ps1	0.190167	8.58475	2.39867	0.023731	0.910614	-3.46235	1.62468
Uxt	0.730591	10.0046	4.71979	0.000672542	0.0300253	-0.186767	3.17228		Gcnt2	0.252833	9.11433	2.39803	0.023765	0.910614	-3.46311	1.62406
Atg2a	-0.880159	7.49152	-4.71875	0.000673662	0.0300253	-0.188415	3.17156		Olfr974	0.13175	6.46996	2.39688	0.023826	0.910614	-3.46446	1.62295
Vmn1r191	0.836425	6.45702	4.71658	0.000675987	0.0300677	-0.191827	3.17006		Mosc2	-0.1265	9.96692	-2.39656	0.0238431	0.910614	-3.46484	1.62264
Abhd16a	-0.652381	8.35943	-4.71314	0.000679696	0.0301679	-0.197246	3.16769		Denr	0.1595	10.2114	2.39608	0.0238684	0.910614	-3.4654	1.62218
Ctss	0.642607	8.01935	4.71097	0.000682051	0.0301679	-0.200672	3.16618		Snx27	0.151833	10.6149	2.39576	0.0238854	0.910614	-3.46578	1.62187
Ip6k3	-0.71436	10.0102	-4.71067	0.000682375	0.0301679	-0.201143	3.16598		Abca14	-0.55775	10.2052	-2.39382	0.023989	0.910614	-3.46806	1.61999
Aldh2	-1.21897	11.385	-4.70806	0.000685214	0.0302323	-0.205255	3.16417		Psg26	-0.363583	8.36979	-2.39368	0.0239964	0.910614	-3.46822	1.61985
Pgp	-0.77478	9.17525	-4.69796	0.00069632	0.0306287	-0.221178	3.15719		Lrfn3	-0.17475	8.24137	-2.3926	0.0240545	0.910614	-3.4695	1.6188
Btbd2	-0.839874	8.17611	-4.69735	0.000696998	0.0306287	-0.222142	3.15677		LOC630837	0.248583	5.28496	2.38807	0.0242985	0.910614	-3.47483	1.61442
Mllt6	-0.675981	6.91292	-4.69396	0.000700781	0.0307333	-0.227504	3.15442		Purg	0.247083	8.72704	2.38683	0.0243661	0.910614	-3.47629	1.61321
Fbxw4	-0.67853	8.58511	-4.68951	0.000705768	0.0308901	-0.234528	3.15134		Cenpk	-0.537	6.43342	-2.3867	0.0243729	0.910614	-3.47644	1.61309
Prcp	0.833615	8.72456	4.68463	0.000711274	0.0310689	-0.242225	3.14796		Gnpda2	0.1435	9.29958	2.38591	0.0244162	0.910614	-3.47738	1.61232
Rusc2	-0.761004	7.72244	-4.6766	0.000720455	0.0314072	-0.254928	3.14239		Hsdl2	0.185583	11.6449	2.38446	0.0244951	0.910614	-3.47908	1.61092
Foxk2	-0.632994	10.3446	-4.67169	0.000726116	0.0315911	-0.262681	3.13899		1700018F24Rik	-0.231417	8.02529	-2.38268	0.0245925	0.910614	-3.48118	1.6092
Emc10	-0.646279	8.23886	-4.66952	0.000728635	0.0316378	-0.266112	3.13749		Kcnv2	-0.190417	8.21204	-2.38257	0.0245984	0.910614	-3.4813	1.60909
Dvl1	-0.977518	9.56046	-4.66499	0.00073393	0.0317624	-0.273284	3.13435		Il20rb	-0.296667	8.54975	-2.38253	0.0246005	0.910614	-3.48135	1.60906
Fcgr2b	0.676913	8.13394	4.66458	0.000734409	0.0317624	-0.273929	3.13406		Dnahc5	-0.352667	10.1788	-2.38037	0.0247191	0.910614	-3.48389	1.60697
Ugt2b36	-0.596192	6.75593	-4.65556	0.000745079	0.03213	-0.288218	3.1278		Tub	-0.222	10.3117	-2.3796	0.0247612	0.910614	-3.48478	1.60623
Gm11808	0.885726	12.6817	4.65492	0.000745843	0.03213	-0.289233	3.12735		Ppil5	-0.22025	8.94779	-2.37909	0.0247896	0.910614	-3.48539	1.60573
Tlr3	0.613344	8.75036	4.64977	0.000752004	0.0322732	-0.297383	3.12378		Atg9b	-0.210167	9.25575	-2.37723	0.0248925	0.910614	-3.48758	1.60393
Sgpp1	-0.656287	9.62631	-4.64968	0.000752118	0.0322732	-0.297532	3.12371		Odf3l2	-0.74425	10.1568	-2.37669	0.0249223	0.910614	-3.48821	1.60341
Egln2	-0.922583	8.7164	-4.64737	0.000754903	0.032276	-0.301194	3.12211		H2-M1	-0.35625	10.0593	-2.37649	0.0249332	0.910614	-3.48844	1.60322
Megf8	-0.671544	7.50984	-4.64718	0.000755132	0.032276	-0.301494	3.12198		Rapgef6	-0.4055	10.2881	-2.37628	0.024945	0.910614	-3.48869	1.60302
Anxa5	0.710042	11.3408	4.64373	0.000759312	0.0323914	-0.306963	3.11958		1700058C13Rik	-0.2215	8.39808	-2.37563	0.0249808	0.910614	-3.48944	1.60239
Abcb7	0.582907	11.0328	4.63449	0.000770636	0.0328105	-0.321627	3.11315		Rdh1	-0.265833	8.77017	-2.37517	0.0250067	0.910614	-3.48999	1.60194
Aox1	0.686594	12.0294	4.63168	0.000774107	0.0328556	-0.326079	3.1112		Eddm3b	-0.156583	7.22938	-2.37437	0.0250513	0.910614	-3.49093	1.60117
Ces1c	-0.94004	6.82049	-4.6312	0.000774698	0.0328556	-0.326835	3.11087		Supt6h	-0.21575	11.3129	-2.37274	0.025142	0.910614	-3.49284	1.5996
Gm4980	-0.819635	8.18877	-4.62969	0.000776575	0.0328715	-0.329232	3.10982		B630019K06Rik	-0.203333	9.05767	-2.37188	0.0251901	0.910614	-3.49385	1.59877
Retnla	0.87149	8.51942	4.62791	0.000778801	0.0329021	-0.332069	3.10857		Ankrd56	-0.124917	7.86429	-2.37179	0.0251949	0.910614	-3.49395	1.59869
Dazap1	-0.694031	9.12104	-4.6267	0.000780314	0.0329025	-0.333991	3.10773		Hs3st1	-0.237333	7.71508	-2.37162	0.0252045	0.910614	-3.49415	1.59852
Rsbn1l	-0.758908	9.91483	-4.62252	0.000785553	0.0330597	-0.340621	3.10482		Clec10a	0.292917	8.36004	2.37123	0.0252265	0.910614	-3.49461	1.59814
Cdv3	-0.614453	14.0359	-4.61514	0.000794915	0.0333895	-0.352357	3.09968		Cd19	-0.269667	8.08742	-2.37036	0.0252752	0.910614	-3.49563	1.5973
Cep290	-0.80721	7.72321	-4.61088	0.00080036	0.0335538	-0.35912	3.09671		Cybb	0.2665	8.92975	2.37034	0.0252765	0.910614	-3.49565	1.59728
Sema6d	0.636068	9.64584	4.59834	0.000816647	0.0341591	-0.379078	3.08797		Gm10278	-0.1315	5.82333	-2.36861	0.0253738	0.910614	-3.49768	1.59561
Dyrk2	-0.598106	9.14368	-4.59482	0.000821282	0.0341591	-0.384685	3.08551		Tmed5	0.230583	10.963	2.36856	0.0253762	0.910614	-3.49773	1.59557
Pde7b	0.654449	12.6936	4.59363	0.000822851	0.0341591	-0.386577	3.08468		Mphosph9	-0.31825	10.4798	-2.36717	0.0254547	0.910614	-3.49936	1.59423
Nlrp1c-ps	0.605709	6.61074	4.59361	0.000822875	0.0341591	-0.386605	3.08467		Mir344	-0.132083	7.11271	-2.36572	0.0255372	0.910614	-3.50107	1.59283
Trib1	-0.887398	7.38017	-4.59287	0.000823861	0.0341591	-0.387792	3.08415		Hipk4	-0.180583	8.49437	-2.36498	0.0255788	0.910614	-3.50193	1.59212
EU599041	-0.723831	8.05219	-4.59264	0.000824163	0.0341591	-0.388155	3.08399		Racgap1	-0.280667	8.131	-2.36497	0.0255797	0.910614	-3.50194	1.59211
Hmgcl	0.803268	8.88707	4.59042	0.000827113	0.0342165	-0.391695	3.08243		Sh2d2a	-0.265833	8.39242	-2.36437	0.0256137	0.910614	-3.50264	1.59153
2900097C17Rik	-0.66865	8.11753	-4.58534	0.000833903	0.0344323	-0.399795	3.07888		2310002L09Rik	-0.243083	10.6221	-2.36412	0.0256279	0.910614	-3.50294	1.59129
Smad7	-0.708613	6.76151	-4.58398	0.000835718	0.0344423	-0.40195	3.07794		Gm13089	-0.1755	7.65717	-2.36225	0.0257343	0.910614	-3.50512	1.58949
Rpl11	0.803436	12.021	4.58174	0.00083874	0.0345018	-0.405525	3.07637		Zbtb20	-0.145083	12.2204	-2.36121	0.0257937	0.910614	-3.50634	1.58849
Gm11009	-1.24138	7.41595	-4.57616	0.000846306	0.0347478	-0.414423	3.07247		Psph	-0.163833	9.898	-2.3566	0.0260586	0.910614	-3.51173	1.58405
Dock6	-0.783169	7.83713	-4.57296	0.000850677	0.0348267	-0.419526	3.07024		Rasl12	-0.186	8.76583	-2.35595	0.026096	0.910614	-3.51249	1.58343
Jmy	-0.916567	9.67777	-4.5722	0.000851729	0.0348267	-0.420751	3.0697		Ppl	-0.328	9.10167	-2.35404	0.0262067	0.910614	-3.51472	1.58159
Keap1	-0.796484	9.15555	-4.57034	0.000854279	0.0348267	-0.423713	3.0684		R3hdml	-0.199167	8.2735	-2.35388	0.0262159	0.910614	-3.5149	1.58144
Wdr18	-0.676542	8.67479	-4.56966	0.000855217	0.0348267	-0.4248	3.06792		BC027344	-0.238833	7.73608	-2.35359	0.0262328	0.910614	-3.51524	1.58116
Aldh4a1	-0.845904	8.97943	-4.56896	0.000856186	0.0348267	-0.425922	3.06743		Mlf1	0.29175	12.6945	2.35358	0.0262333	0.910614	-3.51525	1.58115
Sik3	-0.616543	10.8528	-4.56697	0.000858923	0.0348732	-0.429085	3.06605		Igf2	0.173083	10.519	2.35325	0.0262525	0.910614	-3.51564	1.58083
Rab31	0.977479	9.73321	4.56319	0.000864173	0.0350214	-0.435122	3.0634		Vgll1	-0.149333	9.0635	-2.3517	0.0263427	0.910614	-3.51745	1.57934
Nlgn2	-0.818064	7.06693	-4.56016	0.000868408	0.035128	-0.439966	3.06128		Pabpn1	0.156417	11.2345	2.35167	0.0263444	0.910614	-3.51748	1.57931
Fhl3	-0.82733	11.2618	-4.55347	0.000877824	0.0354056	-0.450651	3.05659		Ucn2	-0.142167	7.105	-2.3514	0.0263601	0.910614	-3.5178	1.57905
Pcdh1	-0.802424	8.54025	-4.55299	0.000878508	0.0354056	-0.451423	3.05625		Slfn10-ps	0.291583	8.89496	2.35084	0.0263929	0.910614	-3.51845	1.57851
Gm7292	-0.750233	11.0298	-4.55075	0.000881686	0.0354684	-0.455001	3.05469		AF067063	-0.164167	8.23075	-2.35032	0.0264233	0.910614	-3.51906	1.57801
Thbd	-0.954563	9.09778	-4.54381	0.000891619	0.0358022	-0.466102	3.04982		F630043A04Rik	-0.157667	10.4887	-2.34992	0.026447	0.910614	-3.51953	1.57762
Gm5927	-1.11103	8.71498	-4.5411	0.00089553	0.0358934	-0.470438	3.04792		4933430I17Rik	-0.172583	10.2428	-2.34967	0.0264615	0.910614	-3.51982	1.57739
Ankrd9	-0.807871	8.38098	-4.53564	0.000903459	0.036145	-0.479172	3.04409		Prnp	-0.134417	10.7925	-2.34943	0.0264757	0.910614	-3.5201	1.57715
Srsf2	-0.671291	10.0609	-4.52094	0.000925189	0.0368442	-0.502722	3.03377		Wfdc9	0.169	7.00308	2.34859	0.0265246	0.910614	-3.52108	1.57635
Apoh	-0.847643	7.19523	-4.52042	0.000925969	0.0368442	-0.503557	3.0334		4930584F24Rik	0.230333	6.53258	2.34836	0.0265384	0.910614	-3.52135	1.57613
Tmem173	0.911739	7.17862	4.52041	0.000925988	0.0368442	-0.503577	3.03339		Olfr1132	0.18225	6.11954	2.34814	0.0265515	0.910614	-3.52161	1.57591
Plxnd1	-0.640211	8.43142	-4.51592	0.000932737	0.0369845	-0.510773	3.03024		Itga11	-0.208333	10.2448	-2.34771	0.0265765	0.910614	-3.52211	1.5755
Rasa2	0.58734	9.34314	4.51581	0.000932895	0.0369845	-0.510941	3.03017		Tomm70a	0.143417	10.4916	2.34675	0.0266329	0.910614	-3.52322	1.57458
Cdk2ap1	-0.610579	9.51398	-4.51299	0.000937165	0.0370269	-0.515466	3.02818		E330016A19Rik	-0.204833	8.81325	-2.34655	0.0266447	0.910614	-3.52346	1.57439
Arid1b	-0.701991	8.66833	-4.51239	0.000938069	0.0370269	-0.516422	3.02777		Ttll13	-0.2795	10.5712	-2.34646	0.0266501	0.910614	-3.52356	1.5743
Oxsm	0.639353	9.31226	4.51176	0.000939038	0.0370269	-0.517445	3.02732		Klra18	-0.469667	4.01783	-2.34579	0.0266895	0.910614	-3.52434	1.57366
Jam3	0.722094	10.0915	4.50394	0.000950994	0.0374309	-0.529981	3.02182		Ssxa1	-0.287583	5.53637	-2.34536	0.0267149	0.910614	-3.52485	1.57325
Rnf213	0.692829	9.77652	4.50201	0.000953986	0.0374812	-0.533094	3.02046		Gm10673	0.116667	4.8495	2.34456	0.0267622	0.910614	-3.52578	1.57248
Nav2	-0.736876	11.24	-4.50046	0.000956384	0.0375081	-0.535581	3.01937		Fam26f	-0.182333	7.37517	-2.34255	0.0268815	0.910614	-3.52812	1.57055
Mcph1	0.63977	8.4468	4.49796	0.000960265	0.0375929	-0.539594	3.01761		Pcdhga12	-0.219417	7.67363	-2.33991	0.0270387	0.910614	-3.5312	1.56801
Atoh8	-0.661405	7.50376	-4.49458	0.000965531	0.0377316	-0.545013	3.01523		Antxr2	0.208833	10.8793	2.33961	0.0270564	0.910614	-3.53154	1.56773
Cul3	-0.613629	12.2599	-4.49171	0.000970044	0.0378404	-0.549634	3.01321		Gstp1	-0.15125	11.9939	-2.33801	0.0271519	0.910614	-3.5334	1.5662
Tubb5	0.60616	10.67	4.48957	0.000973411	0.0379041	-0.553067	3.0117		3930402G23Rik	-0.256167	9.44325	-2.33766	0.0271734	0.910614	-3.53382	1.56586
Lgals3bp	0.715194	7.41826	4.4821	0.000985282	0.0382982	-0.565078	3.00644		Adam7	-0.308917	8.20921	-2.33734	0.0271925	0.910614	-3.53419	1.56555
Hdac7	-0.853635	7.18189	-4.48091	0.000987183	0.0383041	-0.566989	3.0056		Gtf2h2	0.152583	10.4027	2.33705	0.0272095	0.910614	-3.53452	1.56528
Cd81	0.708761	13.6901	4.4796	0.000989289	0.0383179	-0.569101	3.00468		Hoxa1	-0.17725	6.61154	-2.33597	0.0272749	0.910614	-3.53578	1.56424
Arf6	-0.63022	9.82084	-4.47744	0.000992757	0.0383843	-0.572568	3.00316		Csgalnact2	-0.120583	11.1755	-2.33574	0.0272883	0.910614	-3.53604	1.56402
Atic	0.632054	9.5999	4.47547	0.000995943	0.0384395	-0.575743	3.00177		Bspry	-0.179333	8.59475	-2.33397	0.0273954	0.910614	-3.53811	1.56232
Ebf3	-0.798143	8.59058	-4.47032	0.0010043	0.0386259	-0.584024	2.99814		Mcm2	-0.15175	10.6077	-2.33327	0.0274374	0.910614	-3.53892	1.56166
Rps20	0.625172	11.4284	4.46352	0.00101547	0.0389868	-0.594979	2.99333		Hnrnpa3	0.250583	11.361	2.33175	0.0275299	0.910614	-3.54069	1.5602
Ctdsp1	-0.814565	11.5354	-4.46232	0.00101744	0.0389942	-0.596905	2.99249		Sdccag1	0.17625	10.4945	2.33149	0.0275455	0.910614	-3.54099	1.55995
Pf4	0.83624	7.62652	4.45543	0.00102891	0.0393648	-0.608011	2.98762		Tm7sf3	-0.13175	10.2295	-2.32999	0.0276367	0.910614	-3.54273	1.55851
Fau	0.603701	9.96083	4.45133	0.0010358	0.0395593	-0.614626	2.98472		Kcnk18	-0.28675	7.76471	-2.32971	0.027654	0.910614	-3.54306	1.55824
Wdr81	-0.873201	9.40093	-4.44921	0.00103938	0.0396268	-0.618044	2.98323		Dgcr14	-0.171333	10.3709	-2.32878	0.0277105	0.910614	-3.54414	1.55736
Gpx1	0.653722	10.4524	4.44283	0.00105022	0.0399706	-0.62833	2.97872		Aplp2	-0.262417	12.689	-2.32802	0.0277568	0.910614	-3.54502	1.55663
Pdk2	-0.666818	14.9763	-4.42931	0.00107361	0.0407896	-0.650151	2.96915		Gm3213	-0.167	6.52208	-2.32777	0.0277723	0.910614	-3.54531	1.55639
B3galt2	0.682412	9.2316	4.42506	0.00108108	0.0409912	-0.65702	2.96614		Leprel1	0.193583	9.59446	2.32739	0.0277956	0.910614	-3.54575	1.55602
Rps15	0.616713	12.7537	4.42416	0.00108266	0.0409912	-0.65847	2.96551		Lime1	-0.1465	9.87292	-2.32684	0.0278292	0.910614	-3.54639	1.5555
Ifih1	0.812857	8.91284	4.42033	0.00108946	0.0411773	-0.664671	2.96279		Pex6	0.231667	10.1261	2.32618	0.0278699	0.910614	-3.54716	1.55487
Cdc42ep1	-0.641	8.47312	-4.40972	0.00110848	0.0418239	-0.681823	2.95527		4930542N07Rik	0.208167	5.21867	2.32589	0.0278872	0.910614	-3.54749	1.55459
Rpl39	0.582262	10.9961	4.40586	0.00111548	0.0419931	-0.688065	2.95254		Serpine2	-0.215333	11.4336	-2.32569	0.0278998	0.910614	-3.54772	1.5544
Cers2	0.626854	9.91554	4.40514	0.0011168	0.0419931	-0.689235	2.95203		1700129C05Rik	-0.2545	6.12275	-2.32551	0.0279106	0.910614	-3.54793	1.55423
Bod1	-0.6031	10.7749	-4.40062	0.00112507	0.0422317	-0.696549	2.94882		Defa25	-0.178833	7.0225	-2.32459	0.0279677	0.910614	-3.54901	1.55334
Igsf8	-0.588302	7.44416	-4.39226	0.00114055	0.0426454	-0.710089	2.94289		Vmn1r66	0.360417	5.16737	2.32247	0.0280984	0.910614	-3.55146	1.55132
Trim24	-0.7123	11.1006	-4.39217	0.00114072	0.0426454	-0.710233	2.94282		2410091C18Rik	0.155917	9.23788	2.32237	0.0281046	0.910614	-3.55158	1.55122
Lrp10	-0.843545	7.50716	-4.39152	0.00114194	0.0426454	-0.711294	2.94236		Brca2	-0.28275	9.57279	-2.32171	0.0281454	0.910614	-3.55234	1.55059
Atp5e	0.655996	11.6417	4.39009	0.00114461	0.0426723	-0.713609	2.94134		Trpc6	-0.216667	10.2509	-2.32164	0.0281494	0.910614	-3.55242	1.55053
Tm4sf1	0.669714	10.6251	4.38586	0.00115256	0.0428956	-0.720469	2.93834		Pde8a	0.157333	10.4772	2.32148	0.0281593	0.910614	-3.5526	1.55038
Taf1b	0.750772	9.01986	4.38128	0.00116123	0.0431448	-0.727892	2.93508		Tmprss3	-0.330167	9.5485	-2.32118	0.0281779	0.910614	-3.55295	1.55009
Btnl9	0.791157	8.69045	4.37942	0.00116476	0.0432027	-0.730901	2.93376		Pcdhb21	-0.406083	6.32279	-2.32082	0.0282006	0.910614	-3.55338	1.54974
Pkp4	-0.643044	10.8308	-4.37713	0.00116914	0.0432917	-0.734619	2.93213		Zfp788	0.279667	9.20275	2.31895	0.0283164	0.910614	-3.55553	1.54796
Sfxn1	0.865389	8.18897	4.36966	0.00118352	0.0437502	-0.746734	2.92682		Asb18	0.201	9.87408	2.31696	0.0284409	0.910614	-3.55785	1.54606
Epas1	-0.632499	11.8478	-4.36789	0.00118697	0.0438038	-0.749618	2.92556		Foxp4	-0.165	10.286	-2.31639	0.0284767	0.910614	-3.55851	1.54551
Agmo	0.741705	9.99987	4.36562	0.00119137	0.0438741	-0.753289	2.92395		Sin3a	-0.153167	10.3944	-2.31578	0.0285146	0.910614	-3.55921	1.54493
Vamp3	0.554692	9.86379	4.36383	0.00119489	0.0438741	-0.756209	2.92267		Cd47	-0.12625	12.5955	-2.31573	0.0285179	0.910614	-3.55927	1.54488
Tspan13	0.680706	11.8115	4.35979	0.00120282	0.0440914	-0.762765	2.9198		Rpl5	0.155667	11.5892	2.31545	0.0285353	0.910614	-3.55959	1.54462
Vwa7	-0.585869	7.43488	-4.35597	0.00121038	0.0442683	-0.768971	2.91708		Fbxo10	-0.171917	9.54763	-2.31537	0.0285404	0.910614	-3.55969	1.54454
Asgr1	-0.695484	6.72316	-4.35531	0.00121169	0.0442683	-0.770047	2.91661		Necab2	-0.1965	9.11725	-2.31449	0.0285954	0.910614	-3.5607	1.5437
4932427H20Rik	-0.625353	6.67798	-4.34693	0.00122846	0.0447696	-0.783663	2.91064		1700018C11Rik	-0.210833	9.21942	-2.31412	0.0286186	0.910614	-3.56113	1.54335
Kdm4a	-0.571372	9.42104	-4.34641	0.00122951	0.0447696	-0.784507	2.91027		Mir429	-0.18725	4.03812	-2.31316	0.0286793	0.910614	-3.56224	1.54243
Cab39	-0.611048	13.8376	-4.34525	0.00123185	0.0447804	-0.786394	2.90944		Tars	-0.216417	11.922	-2.31156	0.0287802	0.910614	-3.5641	1.54091
Gstm4	0.56982	9.02388	4.34353	0.00123533	0.0447977	-0.789193	2.90822		Rhobtb1	-0.240333	10.0164	-2.31079	0.028829	0.910614	-3.56499	1.54017
Arih1	-0.595691	12.2984	-4.343	0.00123642	0.0447977	-0.790062	2.90783		Pik3r5	-0.16725	9.85163	-2.31073	0.0288325	0.910614	-3.56505	1.54012
Cfl1	0.567195	10.3167	4.33872	0.00124513	0.0450388	-0.797021	2.90478		Krt31	0.19825	7.89562	2.30846	0.0289765	0.910614	-3.56768	1.53795
Acer2	0.755658	8.47791	4.33584	0.00125103	0.0451155	-0.801704	2.90273		Cxcl10	-0.233917	8.18071	-2.30732	0.0290495	0.910614	-3.569	1.53686
Mnt	-0.689719	7.18786	-4.33567	0.00125138	0.0451155	-0.801977	2.90261		Nfil3	-0.1735	9.28425	-2.30551	0.0291652	0.910614	-3.57109	1.53514
Wfdc16	-0.57452	6.08009	-4.33047	0.00126212	0.0453821	-0.810452	2.8989		Rnf208	-0.263917	8.70621	-2.30458	0.0292241	0.910614	-3.57216	1.53426
Tmem64	-0.772792	13.1649	-4.33008	0.00126292	0.0453821	-0.811074	2.89862		Akr1c14	0.259167	8.39142	2.30438	0.029237	0.910614	-3.57239	1.53407
Cdk6	0.662275	9.21458	4.32809	0.00126707	0.0454566	-0.814326	2.8972		Pias3	-0.233917	9.63571	-2.30387	0.02927	0.910614	-3.57298	1.53358
Fli1	0.558295	11.1069	4.32476	0.00127401	0.045631	-0.819742	2.89483		Ttc1	0.148333	10.3458	2.30242	0.0293631	0.910614	-3.57466	1.5322
Acer3	0.897981	7.72164	4.32346	0.00127674	0.0456537	-0.821856	2.8939		Tdrd5	-0.2725	9.15342	-2.30076	0.0294702	0.910614	-3.57657	1.53062
H3f3b	0.654255	11.4321	4.32243	0.00127891	0.0456568	-0.82354	2.89316		Unc5cl	-0.183417	12.1415	-2.30035	0.0294968	0.910614	-3.57705	1.53023
Epb41	-0.639704	11.3177	-4.32002	0.00128399	0.0457636	-0.827471	2.89144		Trub2	-0.143417	10.3561	-2.30034	0.0294975	0.910614	-3.57706	1.53022
Arhgef10l	-0.758954	8.99939	-4.31552	0.00129352	0.0459535	-0.834798	2.88823		Dgkk	-0.257833	12.4108	-2.29946	0.0295544	0.910614	-3.57808	1.52938
Slc22a23	-0.600252	9.39439	-4.30768	0.00131032	0.0464471	-0.847581	2.88262		Pgm2	-0.15775	13.6079	-2.29728	0.0296958	0.910614	-3.58059	1.52731
Ppp2r5e	-0.698282	8.9046	-4.30706	0.00131166	0.0464471	-0.848594	2.88218		Gm10468	0.15525	6.33071	2.29683	0.0297252	0.910614	-3.58111	1.52688
Prickle3	-0.657247	9.54607	-4.30263	0.00132126	0.0467115	-0.855821	2.87901		Klra5	-0.238667	6.12033	-2.29665	0.0297369	0.910614	-3.58132	1.5267
Ppib	0.702142	9.17682	4.29972	0.00132761	0.0467925	-0.860572	2.87693		Uprt	0.1255	11.4112	2.29663	0.0297383	0.910614	-3.58134	1.52668
Hnrnpu	-0.588853	12.9907	-4.29962	0.00132782	0.0467925	-0.860733	2.87686		Gm2511	-0.238333	7.18017	-2.29485	0.0298541	0.910614	-3.58339	1.525
Rad23b	-0.574456	11.4976	-4.29735	0.0013328	0.0468923	-0.864438	2.87524		Ivd	-0.21375	11.872	-2.29394	0.0299137	0.910614	-3.58444	1.52413
Per1	-0.869091	9.23683	-4.29312	0.00134212	0.0470978	-0.871341	2.87221		Ranbp10	-0.139083	10.8145	-2.29336	0.0299514	0.910614	-3.5851	1.52358
Mpeg1	0.660918	7.24385	4.29275	0.00134294	0.0470978	-0.871951	2.87194		Pax3	-0.360833	9.09667	-2.29334	0.0299529	0.910614	-3.58513	1.52356
Impa1	0.783135	8.40928	4.28864	0.00135208	0.0473421	-0.878666	2.869		4930503E14Rik	0.24125	6.55329	2.29141	0.0300795	0.910614	-3.58735	1.52173
Eif4g1	-0.716939	12.8325	-4.27862	0.00137459	0.0478931	-0.895031	2.86183		Tug1	0.208	10.4444	2.2914	0.03008	0.910614	-3.58736	1.52172
Setd6	-0.577468	7.69858	-4.27844	0.00137502	0.0478931	-0.895339	2.86169		Batf2	-0.23525	8.93571	-2.29111	0.0300995	0.910614	-3.5877	1.52144
Mrpl33	0.809981	11.3299	4.27791	0.00137622	0.0478931	-0.896204	2.86131		Usp33	-0.125083	10.561	-2.2911	0.0301001	0.910614	-3.58771	1.52143
Nudt7	0.607048	9.78796	4.27776	0.00137656	0.0478931	-0.89645	2.8612		Brdt	-0.2445	9.29433	-2.29088	0.0301144	0.910614	-3.58796	1.52123
Mafg	-0.702713	7.83946	-4.26847	0.00139782	0.0485555	-0.911633	2.85455		Rev1	0.17975	10.5465	2.2906	0.0301331	0.910614	-3.58829	1.52096
Tnrc18	-0.598701	7.8428	-4.26659	0.00140218	0.0486295	-0.914714	2.8532		Ephb1	-0.202167	8.92342	-2.28993	0.0301772	0.910614	-3.58906	1.52032
Gm21833	-0.733685	13.054	-4.26441	0.00140723	0.0486567	-0.91828	2.85163		2610303G11Rik	-0.185417	7.61146	-2.2898	0.0301856	0.910614	-3.5892	1.5202
Smek1	-0.75982	10.4906	-4.26433	0.00140741	0.0486567	-0.918404	2.85158		Serpinb9f	-0.158583	8.05154	-2.28954	0.0302027	0.910614	-3.5895	1.51995
3110021N24Rik	-0.593117	7.00804	-4.25783	0.00142261	0.0491048	-0.929049	2.84691		Hsd3b5	-0.178	6.0245	-2.28951	0.030205	0.910614	-3.58954	1.51992
Tspyl5	-0.636928	6.8702	-4.25297	0.0014341	0.0493661	-0.937017	2.84342		Gng8	-0.234833	7.983	-2.28946	0.0302082	0.910614	-3.5896	1.51987
Gm20346	-0.634521	7.30048	-4.25244	0.00143535	0.0493661	-0.93788	2.84304		Olfr1245	0.16875	5.12354	2.28939	0.0302129	0.910614	-3.58968	1.51981
Sft2d1	0.700456	8.77687	4.25177	0.00143695	0.0493661	-0.938983	2.84256		Fbxl13	-0.209417	7.92054	-2.2879	0.0303111	0.910614	-3.59139	1.5184
Ehd1	-0.751505	8.80388	-4.24976	0.00144173	0.0494525	-0.942271	2.84112		Olfr915	-0.2705	4.05208	-2.28788	0.0303128	0.910614	-3.59142	1.51837
Sfpq	-0.713677	11.4725	-4.24274	0.00145856	0.0499516	-0.95377	2.83608		Pde4dip	-0.1215	14.1373	-2.28725	0.0303541	0.910614	-3.59213	1.51778
Cers4	0.624192	9.21865	4.24173	0.00146101	0.0499572	-0.955432	2.83535		Prox2	-0.164833	8.35758	-2.28519	0.0304915	0.910614	-3.59451	1.51582
Gm9844	0.871269	8.90796	4.23978	0.00146573	0.0500406	-0.95863	2.83395		Gucy1b2	-0.380833	8.98383	-2.28518	0.030492	0.910614	-3.59452	1.51581
Naa30	-0.609649	10.2326	-4.23824	0.00146948	0.0500903	-0.961159	2.83284		Sytl5	-0.395333	8.2255	-2.28512	0.030496	0.910614	-3.59459	1.51576
Mtfr1l	-0.654323	11.3058	-4.23654	0.00147361	0.0501533	-0.963944	2.83162		Wdr93	-0.319417	8.22054	-2.2845	0.0305373	0.910614	-3.5953	1.51517
Asb16	-0.641076	8.54656	-4.23196	0.00148483	0.0504135	-0.971454	2.82832		Cit	-0.267583	9.85313	-2.28302	0.030636	0.910614	-3.597	1.51377
Mvd	-0.667898	7.6908	-4.23154	0.00148587	0.0504135	-0.972148	2.82802		Bend5	-0.190833	9.07825	-2.28208	0.0306989	0.910614	-3.59808	1.51288
Flywch1	-0.650347	7.99466	-4.22594	0.00149971	0.0507786	-0.981333	2.82399		Eif3h	0.130833	12.0392	2.28172	0.0307235	0.910614	-3.5985	1.51253
Ifi27l2a	0.525998	6.48063	4.22531	0.00150127	0.0507786	-0.982364	2.82354		Gm10759	0.229833	8.66883	2.28162	0.0307301	0.910614	-3.59861	1.51244
Soat1	0.562542	9.471	4.22311	0.00150676	0.0508858	-0.985983	2.82195		4932438A13Rik	-0.110083	12.1211	-2.28054	0.0308022	0.910614	-3.59985	1.51142
Pfkfb1	0.61696	12.0068	4.22154	0.00151067	0.0509391	-0.988547	2.82083		Ptafr	0.204667	8.02658	2.27983	0.0308501	0.910614	-3.60067	1.51074
Mark4	-0.841012	6.53641	-4.21789	0.00151986	0.0511701	-0.994554	2.8182		Pcdha3	-0.23075	7.38413	-2.27974	0.0308565	0.910614	-3.60078	1.51065
Phlpp1	-0.774977	8.83497	-4.21132	0.00153648	0.0515739	-1.00533	2.81347		Hif1a	0.127	11.0832	2.27967	0.0308607	0.910614	-3.60085	1.51059
Dpm3	0.653852	7.16351	4.21129	0.00153656	0.0515739	-1.00538	2.81345		Pdcd1	-0.243083	8.75887	-2.2796	0.0308655	0.910614	-3.60093	1.51053
Gm21860	1.05005	8.51415	4.20895	0.00154254	0.0516161	-1.00923	2.81176		Ccdc64b	-0.238667	8.18258	-2.27784	0.0309844	0.910614	-3.60295	1.50886
Gm21748	1.05005	8.51415	4.20895	0.00154254	0.0516161	-1.00923	2.81176		Crebbp	-0.140167	12.3917	-2.27677	0.0310566	0.910614	-3.60418	1.50785
Lcp1	0.742687	8.62106	4.20332	0.00155702	0.0519818	-1.01848	2.80771		Rtn2	-0.12025	13.6405	-2.27646	0.0310777	0.910614	-3.60453	1.50755
Gm3468	0.87748	8.51622	4.20245	0.00155927	0.0519818	-1.01992	2.80708		Rfk	-0.378417	12.9269	-2.27632	0.031087	0.910614	-3.60469	1.50742
Sprr1a	-0.585672	6.78769	-4.20194	0.00156059	0.0519818	-1.02076	2.80671		Prkab2	-0.127833	12.9082	-2.27526	0.0311591	0.910614	-3.60591	1.50641
Cacng1	0.609599	11.5731	4.19643	0.00157495	0.0523802	-1.02983	2.80273		Zcchc2	-0.203	11.0021	-2.27438	0.031219	0.910614	-3.60692	1.50558
Armc6	-0.596827	6.90341	-4.19355	0.00158248	0.0525509	-1.03455	2.80066		Gpr82	-0.264667	6.27258	-2.27404	0.0312419	0.910614	-3.60731	1.50526
Deptor	0.738874	9.60529	4.18945	0.00159331	0.0527589	-1.04131	2.7977		Psmb6	-0.257833	12.1839	-2.27276	0.0313295	0.910614	-3.60878	1.50405
Mup21	-1.54894	7.09025	-4.18881	0.00159499	0.0527589	-1.04235	2.79724		Ear10	0.2585	7.33192	2.27226	0.0313633	0.910614	-3.60935	1.50358
Fam8a1	-0.670095	10.1276	-4.18771	0.00159792	0.0527589	-1.04417	2.79645		Unc93b1	0.203333	9.62917	2.27173	0.0314002	0.910614	-3.60997	1.50307
Rpl37a	0.538946	11.968	4.18753	0.00159839	0.0527589	-1.04446	2.79632		Pnrc2	0.1775	10.9947	2.27116	0.0314388	0.910614	-3.61061	1.50253
Nuak1	-0.596262	11.8185	-4.18293	0.00161066	0.0530838	-1.05203	2.793		Fgfr1op	0.168583	11.0582	2.27093	0.0314544	0.910614	-3.61088	1.50232
Thbs2	1.202	10.1344	4.17952	0.00161982	0.0533055	-1.05765	2.79053		Prr18	-0.138667	8.07733	-2.27034	0.0314951	0.910614	-3.61155	1.50176
C2cd2	-0.688981	10.522	-4.17787	0.00162428	0.0533719	-1.06037	2.78934		Gm10757	0.144833	6.35092	2.26949	0.0315533	0.910614	-3.61253	1.50096
Smarca5-ps	-0.57576	11.7735	-4.17366	0.00163567	0.0536658	-1.0673	2.7863		Il34	-0.390333	9.73592	-2.2678	0.03167	0.910614	-3.61447	1.49935
Hspa12b	-0.906292	8.77989	-4.17217	0.00163973	0.0537183	-1.06975	2.78523		Ppp2r3c	0.146417	10.9371	2.2675	0.0316904	0.910614	-3.61481	1.49907
Gm572	-0.635108	7.06018	-4.16545	0.00165817	0.0541099	-1.08083	2.78037		Csnk2b	-0.13	13.6371	-2.26576	0.0318104	0.910614	-3.6168	1.49743
Igsf10	1.01894	7.4785	4.16494	0.00165958	0.0541099	-1.08167	2.78		Olfr1364	-0.14525	7.30171	-2.26384	0.0319434	0.910614	-3.61899	1.49562
Mtcl1	-0.619098	7.16427	-4.16442	0.00166102	0.0541099	-1.08253	2.77963		2410004B18Rik	0.16075	9.20838	2.26329	0.0319821	0.910614	-3.61963	1.49509
Kcnq1ot1	-0.577857	9.15955	-4.1636	0.00166329	0.0541099	-1.08388	2.77903		Il6ra	-0.177667	10.3807	-2.26312	0.0319939	0.910614	-3.61982	1.49493
Thra	-0.728082	9.81577	-4.16333	0.00166405	0.0541099	-1.08433	2.77883		Uchl5	0.14725	10.2047	2.26303	0.0319998	0.910614	-3.61992	1.49485
Kat2a	-0.550742	7.49608	-4.1535	0.00169151	0.0548661	-1.10054	2.77173		Pgpep1	-0.123167	8.91383	-2.26243	0.032042	0.910614	-3.62061	1.49428
Rtkn	-0.559101	8.34338	-4.15222	0.00169512	0.0548672	-1.10266	2.7708		Lima1	-0.1705	10.8045	-2.26232	0.0320498	0.910614	-3.62074	1.49417
Nr2f2	-0.613226	10.3581	-4.15143	0.00169736	0.0548672	-1.10397	2.77023		5430419D17Rik	-0.260417	11.5687	-2.26094	0.0321459	0.910614	-3.62231	1.49287
Agpat3	-0.537834	13.2621	-4.14926	0.0017035	0.0549844	-1.10754	2.76866		Pla2g4a	0.204333	9.07183	2.25907	0.0322769	0.910614	-3.62445	1.49111
Phf20	0.585658	10.9588	4.14666	0.00171091	0.0551321	-1.11184	2.76677		Agxt2	-0.221833	9.3475	-2.25854	0.0323139	0.910614	-3.62506	1.49061
Ptprs	-0.806959	9.54241	-4.14539	0.00171452	0.0551321	-1.11392	2.76586		Fgf13	0.13	10.3758	2.25843	0.0323217	0.910614	-3.62518	1.49051
Sorbs3	-0.729996	8.91321	-4.14448	0.00171713	0.0551321	-1.11543	2.7652		Zfa	0.334417	7.00879	2.25832	0.0323296	0.910614	-3.62531	1.4904
Vars	-0.740188	7.76077	-4.14412	0.00171816	0.0551321	-1.11602	2.76494		Cask	-0.187583	11.361	-2.25815	0.0323413	0.910614	-3.6255	1.49024
Prom1	0.668538	8.07392	4.14103	0.00172703	0.0553358	-1.12113	2.7627		Tspan10	0.145	8.20308	2.25779	0.0323665	0.910614	-3.62591	1.4899
Smarcd3	-0.675845	9.58749	-4.13939	0.00173176	0.0554063	-1.12384	2.76151		Srgap2	-0.219833	10.9157	-2.25701	0.0324218	0.910614	-3.62681	1.48916
Lhx6	-0.630798	6.6856	-4.13691	0.00173895	0.055555	-1.12794	2.75971		5730590G19Rik	-0.234417	9.84904	-2.25647	0.0324594	0.910614	-3.62742	1.48866
Smarca4	-0.57143	10.3444	-4.13596	0.00174171	0.055562	-1.12951	2.75902		Gsc2	-0.16425	10.125	-2.25587	0.0325015	0.910614	-3.6281	1.4881
Clcn5	0.554011	8.00486	4.13372	0.00174822	0.0556072	-1.1332	2.7574		Ptprd	-0.142583	10.7001	-2.25587	0.0325019	0.910614	-3.62811	1.48809
Abca1	0.856026	10.1386	4.13317	0.00174984	0.0556072	-1.13412	2.757		Ppp1r3c	-0.350333	12.2311	-2.25571	0.0325132	0.910614	-3.62829	1.48794
Hist1h4n	0.537996	10.8893	4.13113	0.00175581	0.0556072	-1.13749	2.75552		Carf	-0.139	9.22642	-2.25534	0.0325389	0.910614	-3.62871	1.4876
Trim16	0.628427	11.3979	4.13112	0.00175583	0.0556072	-1.1375	2.75552		Csrp1	-0.19425	11.1485	-2.2545	0.0325989	0.910614	-3.62967	1.4868
C2cd5	0.554568	10.0941	4.12876	0.00176274	0.0557455	-1.1414	2.75381		Samsn1	-0.183167	9.83992	-2.25369	0.032656	0.910614	-3.63059	1.48604
Rad54l2	-0.593639	8.25802	-4.12511	0.00177354	0.0559265	-1.14744	2.75116		Vwce	-0.170333	10.4853	-2.25324	0.0326881	0.910614	-3.63111	1.48561
Tpcn1	-0.644964	9.90453	-4.12509	0.00177358	0.0559265	-1.14746	2.75115		Rnu73b	0.375	7.54483	2.25293	0.03271	0.910614	-3.63146	1.48532
Notch4	-0.59053	7.44654	-4.12394	0.001777	0.0559536	-1.14937	2.75031		Zfp760	0.212417	8.03754	2.25222	0.0327604	0.910614	-3.63227	1.48465
Cables1	-0.917352	7.17701	-4.11986	0.00178915	0.0562051	-1.15612	2.74735		Bcap31	0.134333	10.7258	2.25211	0.0327681	0.910614	-3.6324	1.48455
Tob2	-1.18014	8.63186	-4.1195	0.00179023	0.0562051	-1.15672	2.74709		Lysmd2	0.486	9.40892	2.25202	0.0327746	0.910614	-3.6325	1.48446
Rgp1	-0.797115	9.08996	-4.11789	0.00179504	0.0562051	-1.15937	2.74593		Olfr345	0.2245	4.55742	2.25193	0.0327808	0.910614	-3.6326	1.48438
Acvr2b	-0.735543	7.29188	-4.11673	0.00179852	0.0562051	-1.1613	2.74508		Spata21	-0.205	8.76817	-2.25183	0.0327882	0.910614	-3.63272	1.48428
Erbb2	-0.602961	6.94121	-4.11611	0.00180039	0.0562051	-1.16232	2.74463		Olfr172	0.245083	5.38713	2.25096	0.0328499	0.910614	-3.63371	1.48347
Kdelr2	0.712897	10.9223	4.11303	0.00180967	0.0564141	-1.16741	2.7424		Tlr13	0.245083	6.62746	2.25009	0.032912	0.910614	-3.6347	1.48265
Bicd2	-0.549307	8.23078	-4.1117	0.00181369	0.0564592	-1.16961	2.74144		Samd3	-0.278667	7.71158	-2.24982	0.0329314	0.910614	-3.63501	1.48239
Mtap	0.545193	8.68964	4.10169	0.00184431	0.0572495	-1.18619	2.73417		Gm1966	0.207167	7.25192	2.2498	0.0329328	0.910614	-3.63503	1.48237
Ptp4a2	-0.523078	14.8232	-4.09816	0.00185525	0.0575076	-1.19205	2.7316		Abcb11	0.20375	10.128	2.24959	0.0329475	0.910614	-3.63527	1.48218
Sh2d1b1	0.610456	6.77389	4.09384	0.00186869	0.0578423	-1.19919	2.72846		Dnajc6	-0.220333	9.09475	-2.24916	0.0329782	0.910614	-3.63576	1.48177
Large	-0.534217	11.3384	-4.09074	0.00187843	0.0580616	-1.20434	2.7262		1810029B16Rik	-0.225333	9.69875	-2.24859	0.0330189	0.910614	-3.63641	1.48124
Gm15821	-0.544267	7.0705	-4.08508	0.0018963	0.0585312	-1.21371	2.72209		Depdc6	-0.176667	12.0519	-2.24804	0.0330583	0.910614	-3.63703	1.48072
Plcb3	-0.595883	8.32773	-4.0835	0.00190133	0.0585684	-1.21633	2.72094		Slc7a4	-0.309917	9.38379	-2.2479	0.033069	0.910614	-3.6372	1.48058
Cish	-1.95967	8.21908	-4.08302	0.00190286	0.0585684	-1.21713	2.72059		Mphosph8	0.1645	9.94467	2.24753	0.0330954	0.910614	-3.63762	1.48023
Amotl2	-0.66349	8.35685	-4.08128	0.00190842	0.0586571	-1.22002	2.71933		Slc24a4	-0.229583	10.8986	-2.24732	0.0331102	0.910614	-3.63786	1.48004
Tmem65	-0.515198	13.3974	-4.07735	0.00192101	0.0589613	-1.22653	2.71647		Fam19a3	-0.157667	9.97992	-2.24713	0.0331236	0.910614	-3.63807	1.47986
Zbtb7a	-0.648654	8.864	-4.07444	0.00193042	0.059167	-1.23137	2.71435		Mmadhc	0.179083	11.1595	2.24678	0.033149	0.910614	-3.63847	1.47953
Scube2	0.661445	8.56752	4.06766	0.00195246	0.0594746	-1.24261	2.70942		Phgdh	-0.219417	9.19412	-2.24616	0.0331935	0.910614	-3.63918	1.47895
Gng11	0.863297	8.04829	4.0669	0.00195495	0.0594746	-1.24387	2.70886		Ppfia1	-0.355833	11.4328	-2.24572	0.0332252	0.910614	-3.63968	1.47853
45539	0.628541	8.53963	4.06667	0.00195572	0.0594746	-1.24426	2.70869		Aplf	-0.2465	9.5145	-2.24553	0.0332388	0.910614	-3.63989	1.47835
Vps37c	-0.561215	7.30435	-4.06665	0.00195579	0.0594746	-1.24429	2.70868		Mprip	0.128833	11.1337	2.24464	0.0333031	0.910614	-3.64091	1.47751
Cblb	0.579626	11.2766	4.06629	0.00195698	0.0594746	-1.24489	2.70841		Dcaf12l2	-0.19075	9.38971	-2.24409	0.0333431	0.910614	-3.64154	1.47699
Kdr	0.615479	12.5294	4.06554	0.00195944	0.0594746	-1.24614	2.70787		Hyou1	-0.200667	10.5809	-2.24328	0.0334012	0.910614	-3.64246	1.47624
Pom121	-0.748856	7.64484	-4.06503	0.00196111	0.0594746	-1.24698	2.7075		Dhcr24	-0.172833	12.8253	-2.24326	0.0334031	0.910614	-3.64249	1.47621
Ephb4	-0.616402	8.84327	-4.0647	0.00196219	0.0594746	-1.24753	2.70726		Gsbs	-0.366083	7.81829	-2.24299	0.0334222	0.910614	-3.64279	1.47597
Parvb	-0.860221	8.77146	-4.06263	0.00196902	0.0595989	-1.25097	2.70575		Rsc1a1	-0.4635	8.10425	-2.24133	0.0335429	0.910614	-3.64468	1.4744
Hpgd	0.75963	8.29863	4.05836	0.00198318	0.0599447	-1.25806	2.70264		Nlgn1	-0.30225	9.48471	-2.24068	0.03359	0.910614	-3.64542	1.47379
Coro1b	0.591765	7.63308	4.05398	0.00199781	0.0601417	-1.26534	2.69945		Rapgefl1	-0.2495	7.73467	-2.2404	0.0336101	0.910614	-3.64573	1.47353
Ly86	0.6714	7.16489	4.05366	0.00199886	0.0601417	-1.26586	2.69922		Rbm47	-0.316583	7.10554	-2.23849	0.0337495	0.910614	-3.64791	1.47173
Pcyox1	0.57961	11.0706	4.05359	0.00199911	0.0601417	-1.26598	2.69916		Oas1e	0.32	7.52175	2.23846	0.033752	0.910614	-3.64795	1.4717
Ncor2	-0.80449	7.95999	-4.05243	0.00200302	0.0601417	-1.26791	2.69832		Apobec4	-0.383833	5.18858	-2.23831	0.0337623	0.910614	-3.64811	1.47157
Vtn	0.601789	11.4586	4.0523	0.00200344	0.0601417	-1.26812	2.69822		Tmem176a	0.24775	9.20229	2.23813	0.0337755	0.910614	-3.64831	1.4714
Dph3	0.63376	9.94155	4.05082	0.00200844	0.0602091	-1.27059	2.69714		Mrgprb2	-0.3405	6.10975	-2.23741	0.0338288	0.910614	-3.64914	1.47071
Coa5	0.536792	12.1758	4.04778	0.0020187	0.0604341	-1.27564	2.69493		Cbx6	0.173917	8.55571	2.23653	0.0338929	0.910614	-3.65014	1.46989
Lmna	-0.650363	9.85382	-4.04548	0.0020265	0.0605845	-1.27945	2.69325		Mepce	-0.136167	9.74092	-2.23438	0.0340505	0.910614	-3.65258	1.46788
Lgr4	-0.552536	10.8291	-4.04073	0.00204274	0.0609868	-1.28735	2.68979		Surf6	-0.21125	7.80037	-2.23421	0.0340634	0.910614	-3.65277	1.46771
Ccdc9	-0.640918	8.69468	-4.03913	0.00204825	0.0610681	-1.29002	2.68862		Rnase13	-0.142667	7.08425	-2.23405	0.0340752	0.910614	-3.65296	1.46756
[truncated: 21,388 more rows]

[truncated: 4 more sheets: K. HFD Tas1r2 Stratified Expr., L. BXDHFD GSEA, M. BXDHFD limma ranked genes, N. BXD HFD vs Chow TF Analysis]
